# Supplementary material for: MAGNET: A web-based application for gene set enrichment analysis using macrophage data sets
Source: PLoS One. 2023 Jan 11;18(1):e0272166. doi: 10.1371/journal.pone.0272166 (PMC9833518; doi:10.1371/journal.pone.0272166)
Supplement: S1 Table — (CSV) [file pone.0272166.s008.csv]

Query gene list	Dataset	Dataset gene set	P-value	Adjusted P-Value (FDR)	Parameters (N, K, n, k)	Overlapping Genes
1	Culemann et al. 2019	CCR2+IL1B+ infiltrating macrophages (1)	0.013660533320384008	0.08196319992230405	1472, 271, 46, 14	Ms4a4c, Cd52, Ifitm3, Pim1, Prdx6, Plaur, Tlr2, Ifi204, Smim3, St3gal4, Gadd45b, Birc3, Hebp1, Ccl3
1	Culemann et al. 2019	CX3CR1+ lining macrophages (2)	0.2680655648735942	0.5957012552746537	1472, 256, 46, 9	Chst1, Lyz2, Enpp1, Axl, Sptbn1, H2-k1, Rab11fip5, Clic4, Ccl3
1	Culemann et al. 2019	RETNLA+ interstitial macrophages (3)	0.9602390716131389	1.0	1472, 199, 46, 2	Rab11fip5, Sptbn1
1	Culemann et al. 2019	MHCII+ interstitial macrophages (4)	1.0	1.0	1472, 49, 46, 0
1	Culemann et al. 2019	CCR2+ARG1+ infiltrating macrophages (5)	0.9508925181616951	1.0	1472, 191, 46, 2	Rpl39, Tpm1
1	Culemann et al. 2019	MHCII high dendritic cells (6)	0.00017797181576992545	0.003945877150433351	1472, 102, 46, 10	Itgax, Cd52, 1700025g04rik, Fgl2, Il2rg, Rpl39, St3gal4, Pim1, Bloc1s2, Ms4a4c
1	Culemann et al. 2019	STMN1+ proliferating cells (7)	0.8537124174805901	1.0	1472, 404, 46, 9	Cdk1, Tk1, Tacc3, Dut, Mcm5, Rfc5, Gas2l3, Rpl39, Clic4
1	Gautier et al. 2012	Spleen (1)	0.11940867820597154	0.35822603461791463	92, 24, 8, 3	Ifit3, Vcam1, Nlrc5
1	Gautier et al. 2012	Lung (2)	0.0007311319977509542	0.00877358397301145	92, 12, 8, 4	Prkch, Tlr2, Clec7a, Itgax
1	Gautier et al. 2012	Peritoneal (3)	1.0	1.0	92, 10, 8, 0
1	Gautier et al. 2012	Microglia (4)	0.9707451424524147	1.0	92, 46, 8, 1	Gpr84
1	Lavin et al. 2014	Microglia (1)	0.9998714187194516	1.0	2066, 546, 93, 10	Gpr84, Apobec3, Ccl3, Dcbld2, Gpr160, Stard5, Cyp4f13, Spns3, Slc39a4, Slc16a13
1	Lavin et al. 2014	Kupffer cells & Spleen MΦ (2)	0.03416328668249898	0.13665314672999593	2066, 203, 93, 14	Rsad2, Oasl1, Ly9, Ifit3, Cxcl10, Tor3a, Casp4, Ifit1, Dmwd, Ifit2, Sgsh, Afmid, Pigz, Prkar1b
1	Lavin et al. 2014	Kupffer cells & Spleen & Lung MΦ (3)	0.8278423633042087	1.0	2066, 328, 93, 11	Axl, Vcam1, Hebp1, Aldh3b1, Cdk11b, Fblim1, Enpp1, Acot2, N6amt1, Slc12a7, Mta3
1	Lavin et al. 2014	Lung MΦ (4)	0.17390639945406336	0.47353997103342943	2066, 140, 93, 8	Tlr2, Clic4, Lilra5, Ralgds, Comtd1, Lars2, Cd22, Ttyh2
1	Lavin et al. 2014	Lung & Peritoneal MΦ (5)	0.11309907921376469	0.35715498699083587	2066, 109, 93, 7	Lyz2, Cybb, Tnfsf13, Stxbp2, Adap1, Plaur, Def8
1	Lavin et al. 2014	Peritoneal MΦ (6)	0.8364405128754788	1.0	2066, 180, 93, 5	Rab11fip5, Rilpl2, Scn1b, St3gal4, Enpp4
1	Lavin et al. 2014	Ileal & Colonic MΦ (7)	0.0010418043385150286	0.010418043385150285	2066, 125, 93, 13	H2-k1, Fgl2, Il2rg, H2-q7, 2900026a02rik, Fcgr4, Neurl3, Tbc1d8, Birc3, Nfkbie, Gadd45b, Ly6a, Gpr162
1	Lavin et al. 2014	Monocytes (8)	0.09354951727128909	0.33017476683984387	2066, 122, 93, 8	Mcm5, Ms4a4c, Arl5c, Tacc3, Haao, Cdt1, Cdk1, Rfc5
1	Lavin et al. 2014	Shared (9)	1.0	1.0	2066, 106, 93, 0
1	Lavin et al. 2014	Shared (10)	0.10112694230262584	0.33708980767541946	2066, 124, 93, 8	Cd52, Clec7a, Pim1, Itgax, Ccl5, Trappc6a, Dedd2, Fdft1
1	Lavin et al. 2014	Shared (11)	0.003333948536449812	0.02222632357633208	2066, 83, 93, 9	Ifitm3, H2-d1, Prdx6, Ifi204, Oas2, Oasl2, Tk1, Hdac7, Bcl3
1	Matcovitch-Natan et al. 2016	Yolk sac (1)	0.00011969124635646995	0.003945877150433351	2408, 251, 80, 19	Nme4, Cybb, Ifi204, Oas2, Rilpl2, Clic4, Il2rg, Phf11b, H2-k1, Lyz2, Camk2a, Rab11fip5, Ttyh2, Ifitm3, Ifit3, Oasl2, Bcl3, Amdhd2, Fcgr4
1	Matcovitch-Natan et al. 2016	Early microglia E1 (2)	0.9446615046308159	1.0	2408, 583, 80, 13	Dut, Rfc5, Trappc6a, Prdx6, Cyb5r4, Exosc3, Sptbn1, 1700025g04rik, Pxdc1, Clint1, Mettl6, Prpf38a, Ugdh
1	Matcovitch-Natan et al. 2016	Early microglia E2 (3)	0.33828836041704397	0.6999069525869875	2408, 312, 80, 11	Mcm5, Cdk1, Tk1, Cdt1, Acat2, Eftud2, E2f6, Hdac9, Gas2l3, Thoc6, Prps1
1	Matcovitch-Natan et al. 2016	Pre-microglia P1 (4)	0.4631856673532877	0.8684731262874145	2408, 193, 80, 6	Tacc3, Axl, Cd52, Baiap2, 2900026a02rik, Hdac7
1	Matcovitch-Natan et al. 2016	Pre-microglia P2 (5)	0.9884373678874437	1.0	2408, 324, 80, 4	Ly9, Itgax, Qsox1, Rpl39
1	Matcovitch-Natan et al. 2016	Mature microglia A1 (6)	0.8248313706904595	1.0	2408, 376, 80, 9	Ccl3, Gpr84, Adamts16, Pou6f1, Tap2, Arl5c, Myadml2, Cd22, Lilra5
1	Matcovitch-Natan et al. 2016	Mature microglia A2 (7)	0.029216111220443527	0.12521190523047226	2408, 369, 80, 18	Scn1b, Chst1, Usp35, Cirbp, Afmid, Adamts1, Neurl3, Smim3, Nfkbie, Enpp4, H2-m3, Dcbld2, Cst7, Relb, Sgsh, Chst11, Fblim1, Snph
1	Misharin et al. 2017	AM differentiation (1)	0.0030507803053910054	0.02222632357633208	7237, 1904, 282, 94	Hpn, Axl, Gys1, Stxbp2, Hdac9, Plekha8, Rfx5, Fblim1, Pou6f1, Etaa1, Slc12a7, Cdk1, Myo19, Ptpn21, Acot2, Mlh3, Nln, Comtd1, Slc39a14, Acat2, 1600002h07rik, Tbl1x, Tk1, Fam195a, Xrcc5, Mettl13, Ralgds, Usp20, Tfpi, Elp4, Dut, Tbc1d20, Atp9a, Gfm1, Ptgfrn, Fbxo44, Man2b2, Ugdh, Rfc5, Mmab, Cd22, Itgax, Pdzd9, Gla, Prps1, Abcb10, St14, Qsox1, Ttyh2, Dcbld2, Xylb, Qsox2, Tbc1d24, Decr2, Amdhd2, Hspb…
1	Misharin et al. 2017	Infiltrating monocytes (2)	0.00019729385752166758	0.003945877150433351	7237, 1488, 282, 82	Mx1, Haao, Cd52, Ccl3, Trappc6a, Relb, Tbc1d8, Med29, Sgsh, Clint1, Apobec3, Msh3, Dhx40, Rsad2, Spns3, Vcl, Hdac7, Adamts1, Mx2, Satb1, Nfkbie, Foxp4, Pim1, Slc37a1, Ms4a4c, Shoc2, Cutc, Ifitm3, Dock9, Prdx6, Exosc3, Nsun4, Gtf2h3, Rilpl2, Oasl2, Usp18, Gpm6b, Rfx1, Rrad, Birc3, St3gal4, 1700025g04rik, Oas2, Cyb5r4, Wdr3, Casp4, Ifit1, Chst11, Cxcl10, Ccl5, Lars2, Lrrc20, Letm2, Cdkn1c, Smim3, A…
1	Misharin et al. 2017	Monocyte-derived (3)	0.42580772246542475	0.8241439789653382	7237, 888, 282, 35	Gadd45b, H2-m3, Scn1b, Nle1, Eftud2, Fdft1, Pxdc1, Slc11a2, Abcc1, Cyp4f13, Camk2a, Ltbp3, Baiap2, Mfsd8, Prkar1b, Chst1, Vcam1, H6pd, Hdac6, Bbs2, Ube2q2, Tpm1, Pcgf3, Aw554918, Zfp395, Jmjd4, Nt5dc1, Tmem221, Pigz, 2900026a02rik, Rab11fip5, Isoc2b, Gpr84, Slc39a4, Phf11d
1	Misharin et al. 2017	Early fibrosis (4)	0.9994076404247441	1.0	7237, 1340, 282, 32	Trmt10a, Ly9, Mcm5, Cybb, Pttg1, Prkch, Gtf2e1, Enpp4, Tap2, Aldh3b1, Ppil3, Mitd1, 4930402h24rik, Rbl1, Tlr2, Ccdc91, Cog8, Setd7, Chchd5, Parp11, Thoc6, Serpinb9, Stard5, Bre, Ldoc1l, Tor3a, H2-q7, H2-k1, Lyz2, H2-d1, Clec7a, Shprh
1	Misharin et al. 2017	Late fibrosis (5)	0.9998372956281987	1.0	7237, 1617, 282, 39	Dhx34, Naf1, Cntnap1, Gid4, Sptbn1, Traf3, Ercc8, Zfyve16, Cwc27, Mettl6, Asap1, Mief1, Dtwd1, Esco1, Vti1a, Terf1, Strbp, Zfp64, Cdk11b, Rnf40, 2700049a03rik, Prdm4, Usp35, Ss18l1, Gpatch2, Urb1, Zc3h6, N6amt1, Zbtb39, Cirbp, Plaur, Khnyn, Magi3, Bc048403, Dedd2, Phactr1, Mta3, Zfp619, Zfp870
1	Paul et al. 2015	Erythroid progenitors (1)	0.02342576187202808	0.10811890094782191	2033, 177, 74, 11	Cdk1, Tmc8, Oasl1, Asap1, Cdt1, Mcm5, Clic4, Hebp1, Tk1, Abcb10, Dut
1	Paul et al. 2015	Erythroid progenitors (2)	0.6758007908979791	1.0	2033, 94, 74, 2	Hpn, Apobec3
1	Paul et al. 2015	Erythroid progenitors (3)	0.404660065035455	0.80932013007091	2033, 63, 74, 2	Vcl, Xrcc5
1	Paul et al. 2015	Erythroid progenitors (4)	1.0	1.0	2033, 19, 74, 0
1	Paul et al. 2015	Erythroid progenitors (5)	1.0	1.0	2033, 85, 74, 0
1	Paul et al. 2015	Erythroid progenitors (6)	0.24311542305276543	0.5610355916602279	2033, 47, 74, 2	Mbp, Prdx6
1	Paul et al. 2015	Erythroid progenitors (7)	0.8155536211814819	1.0	2033, 83, 74, 1	Hdac7
1	Paul et al. 2015	Erythroid progenitors (8)	0.8417311903572556	1.0	2033, 124, 74, 2	Ifitm3, Clint1
1	Paul et al. 2015	Neutrophil (9)	0.6612788969923811	1.0	2033, 92, 74, 2	Pim1, Mrgpre
1	Paul et al. 2015	Monocyte (10)	1.0	1.0	2033, 26, 74, 0
1	Paul et al. 2015	DC (11)	0.6822323928905497	1.0	2033, 215, 74, 6	Strbp, Cd52, Eftud2, Afmid, Ugdh, Bcl3
1	Paul et al. 2015	Basophil (12)	0.021631673411469092	0.10811890094782191	2033, 30, 74, 3	St14, Sec22c, Baiap2
1	Paul et al. 2015	Basophil (13)	0.4948479772968539	0.8997235950851888	2033, 154, 74, 5	2900026a02rik, Zc3h6, Plaur, Rrad, Stard5
1	Paul et al. 2015	Monocyte (14)	0.04686262287743151	0.17573483579036817	2033, 38, 74, 3	Ano10, Tlr2, Nme4
1	Paul et al. 2015	Monocyte (15)	0.230213109113738	0.5525114618729712	2033, 25, 74, 1	Haao
1	Paul et al. 2015	Neutrophil (16)	0.14936020445453707	0.42674344129867736	2033, 37, 74, 2	Cst7, Fgl2
1	Paul et al. 2015	Neutrophil (17)	0.18152365556281463	0.47353997103342943	2033, 83, 74, 4	Cybb, Gpr84, Ly9, Vcam1
1	Paul et al. 2015	Eosinophil (18)	0.7083775284437472	1.0	2033, 453, 74, 14	Gadd45b, Camk2a, Def8, Spns3, Tor3a, Dmwd, H2-m3, Gtf2h3, Ralgds, Mta3, Ttyh2, Gfm1, Hdac6, Tpm1
1	Paul et al. 2015	Lymphoid (19)	0.0023748865665791335	0.020356170570678286	2033, 188, 74, 14	Ccl5, H2-q7, H2-d1, Satb1, Adap1, Prkch, Cxcl10, Nfkbie, H2-k1, Itgax, Relb, Birc3, Tbl1x, Neurl3
1	Thion et al. 2018	Progenitor 1 (1)	0.01995695627843663	0.10811890094782191	5174, 378, 201, 22	Apobec3, Cirbp, Clec7a, H2-d1, Haao, Hdac6, Hook2, Hpn, Ifi204, Lclat1, Ltbp3, Mbp, Mmab, Myom1, Pcsk4, Pim1, Prdx6, Slc16a13, Tbc1d25, Traf3, Urb1, Zfp429
1	Thion et al. 2018	Progenitor 2 (2)	0.9383784879222525	1.0	5174, 971, 201, 29	2700049a03rik, Abcb10, Adap1, Bcl3, Cd52, Cog8, Cutc, Dmwd, Dut, Etaa1, Exosc3, Gtf2h3, Magi3, Nle1, Nln, Pced1b, Ppil3, Prpf38a, Prps1, Sec22c, Setd7, Smim3, Stard5, Strbp, Tfpi, Tor3a, Ube2q2, Vcl, Vti1a
1	Thion et al. 2018	Progenitor 3 (3)	0.2088228328745022	0.5220570821862555	5174, 712, 201, 31	1700025g04rik, 2900026a02rik, Acat2, Baiap2, Cdk1, Cdt1, Clic4, Cmc1, E2f6, Eftud2, Gas2l3, Gfm1, Ifitm3, Mcm5, Mettl6, Mms22l, Mta3, N6amt1, Nme4, Plekha8, Rfc5, Rilpl2, Satb1, Slc12a7, Tbc1d24, Thoc6, Tk1, Tpm1, Trappc6a, Vkorc1l1, Wdr3
1	Thion et al. 2018	Embryonic 1 (4)	0.33194082693224614	0.6999069525869875	5174, 289, 201, 12	Abcc1, Acot2, Bloc1s2, Cyb5r4, Dhx40, Gid4, Mief1, Mitd1, Parp11, Rbl1, Slc39a14, Tvp23a
1	Thion et al. 2018	Embryonic 2 (5)	0.0007098458872525006	0.00877358397301145	5174, 811, 201, 48	4930402h24rik, Aldh3b1, Amdhd2, Asap1, Atp9a, Axl, Ccdc126, Ccl5, Cdk11b, Cxcl10, Decr2, Enpp1, Fblim1, Fbxo44, Fbxw17, Fcgr4, Gpatch2, Hspb6, Ifit2, Ifit3, Lyz2, Mlh3, Msh3, Mx1, Neurl3, Oas2, Oasl1, Oasl2, Pigz, Plaur, Prdm4, Pxdc1, Qsox1, Rab11fip5, Ralgds, Rnf40, Shprh, Slc11a2, Slc39a11, Sptbn1, Stxbp2, Tbc1d20, Tmc8, Tmem82, Ttyh2, Usp20, Vcam1, Zfyve16
1	Thion et al. 2018	Adult 1 (6)	0.9939612355156788	1.0	5174, 1434, 201, 40	Adamts1, Afmid, Ankrd39, Arl5c, Aw554918, Casp4, Cd22, Chst1, Cyp4f13, Dhx34, Dock9, Elavl4, Enpp4, Fhit, Gadd45b, Gpr160, Gpr162, Gpr84, H2-m3, Itgax, Jph3, Khnyn, Letm2, Man2b2, Myadml2, Nfkbie, Nlrc5, Nrarp, Phf11d, Pou6f1, Pttg1, Rsad2, Sncaip, Snph, St14, Tap2, Tlr2, Usp35, Zc3h6, Zfp619
1	Thion et al. 2018	Adult 2 (7)	0.7480178515461952	1.0	5174, 579, 201, 19	Adamts16, Ankrd46, Bbs2, Chst11, Comtd1, Cst7, Dedd2, Glrp1, H2-k1, Mybph, Nsun4, Relb, Rrad, Slc39a4, Spns3, Tbc1d8, Trmt10a, Zbtb39, Zfp870
