# Supplementary material for: MAGNET: A web-based application for gene set enrichment analysis using macrophage data sets
Source: PLoS One. 2023 Jan 11;18(1):e0272166. doi: 10.1371/journal.pone.0272166 (PMC9833518; doi:10.1371/journal.pone.0272166)
Supplement: S2 Table — (CSV) [file pone.0272166.s009.csv]

Query gene list	Dataset	Dataset gene set	P-value	Adjusted P-Value (FDR)	Parameters (N, K, n, k)	Overlapping Genes
1	custom GO	Cell cycle	1.69E-23	6.07E-22	7141, 852, 2321, 407	Fam83d, Cks2, Tbcd, Npm1, Pcnt, E2f3, Cenpq, Rps27l, Ralb, Cenpa, Cdca3, Gmnn, Fanci, Psmg2, Nsmce2, Nudc, Kif2c, Mtbp, Fen1, Prpf19, Ctc1, Nabp2, Ccnf, Gadd45gip1, Ncapg, Tuba1b, Rad23a, Cdc45, Tubg1, Tubgcp2, Mcm3, Incenp, Tacc3, Prr11, Kif18b, Hmgb1, Cdc42, Npat, Cdca8, Aunip, Bub3, Rint1, Ay074887, Kif23, Clspn, Arf1, Haus4, Ywhae, Rbbp4, Ccnd3, Recql4, Paxip1, Mis18bp1, Cdc27, Naa10, Nasp, T…
1	custom GO	RNA processing	3.83E-11	2.75E-10	7141, 499, 2321, 229	Ints10, Rbm8a, Cpsf4, Npm1, Rpp30, Cstf2, Tsen15, Dhx38, Sap18, Ssu72, Prmt5, Rps19, Raly, Eif6, Strap, Tra2b, Srsf4, U2af1, Prpf19, Rbm17, Snrnp25, Prpf4, U2surp, Gemin2, Polr3k, Mto1, Srsf9, Ncbp3, Dis3, Ppwd1, Hnrnpf, Ints7, Sf3b6, Plrg1, Pwp1, Ppp1r8, Aars, Rngtt, Ints2, Iws1, Clns1a, Lsm8, Toe1, Qk, Rpl7a, Slbp, Elp6, Lsm7, Npm3, Gtf2h5, Nudt21, Rbmxl1, Snrnp200, Pus10, Raver1, Rpl35, Rprd1b…
1	custom GO	Positive regulation of metabolic process	0.999411578	1	7141, 1567, 2321, 456	Cks2, Wdr61, Commd1, Eif5a, Npm1, E2f3, Xrcc6, Hexb, Rps27l, Ralb, Eif2b5, Rps19, Fanci, Fabp5, Slc25a4, Guf1, Prpf19, Actn4, Rac1, Ctc1, Nabp2, Tspo, Smarcc1, Gadd45gip1, Rad23a, Incenp, Hmgb1, Cdc42, Mcrs1, Npat, Hmgn5, Cd81, Clspn, Ptges3, Med24, Supt16, Mtor, Tbl1xr1, Ccnd3, Wars, Paxip1, Mtf2, Mycbp, Trim27, Tpx2, Bok, Rfc1, Arpp19, Cdk2, Atad5, Tomm70a, Panx1, Dtl, Cfl1, Scarb1, Acsl5, Dcp2…
1	custom GO	Immunoglobulin V(D)J recombination	0.63230736	1	7141, 6, 2321, 1	Ezh2
1	custom GO	Cell surface receptor signaling pathway	1	1	7141, 843, 2321, 140	Wdr61, Eif2b5, Rps19, Actn4, Rac1, Smarcc1, Grk6, Cdc42, Cd81, Cdc37, Tbl1xr1, Ccnd3, Milr1, Bok, Pelo, Sac3d1, Cby1, Srsf3, Scarb1, Acsl5, Snx3, Cnot9, Usp15, Srsf1, Lgals9, Fadd, Eif4ebp2, Bak1, Pdk1, Jak3, Rcc2, Pdap1, Ppp1ca, Stil, Cd63, Dnaja3, Glrx, Ccne1, Faf1, Oas1a, Stmn1, Ckap5, Cdk4, Ecsit, Uchl5, Ift74, P2ry12, Mlkl, Ddb1, Stub1, Vcp, Park7, Csnk2b, Ssna1, Fer, Lrg1, Creb3l1, Mfn2, Hm…
1	custom GO	Signal transduction	1	1	7141, 1748, 2321, 409	Fam83d, Wdr61, Commd1, Npm1, Pcnt, Rps27l, Kctd9, Ralb, Eif2b5, Rps19, Tbl2, Psmg2, Fabp5, Mtbp, Prpf19, Actn4, Rac1, Nabp2, Rdh11, Dbnl, Lrrc40, Smarcc1, Grk6, Ppp5c, Hmgb1, Cdc42, P4hb, Cd81, Bub3, Cdc37, Rint1, Ay074887, Clspn, Ptges3, Mtor, Ywhae, Tbl1xr1, Aifm1, Ccnd3, Paxip1, Milr1, Trim27, Map3k15, Bok, Pelo, Exoc4, Cdk2, Dhcr24, Ywhaq, Ncln, Atad5, Sac3d1, Aldh2, Cby1, Srsf3, Dtl, Cfl1, L…
2	custom GO	Cell cycle	0.99728139	1	7141, 852, 485, 39	Lgmn, Ttl, Rrs1, Sptbn1, Ddx39b, Zpr1, Wapl, Zwint, Zbed3, Bap1, Ptpn11, Cul3, Mapk7, Cgrrf1, Prpf40a, Dgkz, Cdk11b, Csnk1a1, Cdc34, Usp2, Ube2i, Brcc3, Mapk8, Lrp5, Khdrbs1, Mybbp1a, Odf2, Dot1l, Rnf4, Phb2, Usp47, Cltc, Ntmt1, Nudt15, Gak, Arf6, Rcbtb1, Anxa11, Avpi1
2	custom GO	RNA processing	5.73E-12	5.15E-11	7141, 499, 485, 75	Hnrnpk, C1d, Tbrg4, Rrs1, Rrp15, Ddx39b, Trmt6, Zpr1, Syncrip, Fastkd2, Imp4, Brix1, Eif4a3, Utp15, Pop7, Riok1, Nifk, Sf3b4, Tsr1, Rpf2, Hnrnpl, Hnrnpll, Mettl2, Thumpd1, Rsl1d1, Mrto4, Trmt13, Fbl, Tfip11, Dyrk1a, Ddx49, Srsf6, Thg1l, Nup98, Fus, Srsf2, Rrp1b, Prpf40a, Dus1l, Alkbh1, Nol6, Fip1l1, Sympk, Srrm1, Luc7l2, Elp5, Ddx52, Adat2, Trmt2a, Wdr46, Tcerg1, Mphosph6, Ddx20, Rrp1, Dhx15, Khd…
2	custom GO	Positive regulation of metabolic process	0.319169882	0.883855058	7141, 1567, 485, 110	Lgmn, Hnrnpk, Bclaf1, Rab7, Sptbn1, Ddx39b, Chuk, Nolc1, Poldip3, Map2k4, Zpr1, Rnf7, Larp1, Rab3gap2, Usp7, Syncrip, Fastkd2, Trim28, Gclc, Nnt, Arf4, Trim6, Dab2, Abcf1, Eif4a3, Utp15, Scd1, Riok1, Nfkbia, Sf3b4, Zbed3, Ranbp2, Zfpm1, Hnrnpl, Snf8, Atp13a2, Lpgat1, Hnrnpll, Casz1, Timm17a, Ptpn11, Cul3, Dyrk1a, Preb, Mapk7, Hnrnpa0, Ccnyl1, Nup98, Fus, Zfp91, Tigar, Rrp1b, Med10, Cd24a, Gnl3, C…
2	custom GO	Immunoglobulin V(D)J recombination	1	1	7141, 6, 485, 0
2	custom GO	Cell surface receptor signaling pathway	0.901027055	1	7141, 843, 485, 48	Ddit4, Lgmn, Rab7, Eif2b3, Sptbn1, Chuk, Arhgdia, Gclc, Arf4, Anxa4, Trim6, Dab2, Sema6b, Nfkbia, Zbed3, Klhl6, Ext1, Got1, Ptpn11, Cul3, Atp6v0c, Mapk7, Ccnyl1, Kpna1, Afp, Cd24a, Dgkz, Cd300lf, Csnk1a1, Lrp8, Map3k7, Braf, Pdcd6, Adrm1, Lat, Lrp5, Adam9, Khdrbs1, Mdk, Dot1l, Csf2rb, Lilrb4a, Phb2, Usp47, Sub1, Cspg4, Atp6ap2, Mapkapk2
2	custom GO	Signal transduction	0.927248848	1	7141, 1748, 485, 105	Ddit4, Lgmn, Hnrnpk, Lrpap1, Bclaf1, Rcan1, Rab7, Eif2b3, Rrs1, Sptbn1, Ddx39b, Arpc2, Tpcn2, Chuk, Map2k4, Rnf7, Larp1, Arhgdia, Trim28, Gclc, Arf4, Anxa4, Trim6, Dab2, Zwint, Eif4a3, Slc7a1, Dennd1a, Slc25a33, Pak1ip1, Sema6b, Nfkbia, Adap2, Zbed3, Rpf2, Klhl6, Ext1, Got1, Ptpn11, Aen, Cul3, Atp6v0c, Dennd3, Dyrk1a, Ptpmt1, Mapk7, Ccnyl1, Kpna1, Afp, Zfp91, Cd24a, Cops8, Dgkz, Havcr2, Cd300lf, …
3	custom GO	Cell cycle	0.999998277	1	7141, 852, 1092, 86	Piwil2, Camk2g, Birc3, Ccny, Wiz, Zfp655, Il1a, Usp16, Mecp2, Notch2, Tacc1, Ccnd2, Zfp830, Rassf2, Gpr132, Arl8a, Pdgfb, Dcun1d3, Fosl1, Ndel1, Rgcc, Wasl, Ier3, Tet2, Golga2, Tspyl2, Ist1, Btg3, Sik1, Rptor, E2f5, Clasp2, Csnk2a2, Mapk6, Cdkn1a, Il1b, Ppp2r3d, Tlk2, Rae1, Cacul1, Sde2, Ddx3x, Fam122a, Ercc4, Map3k8, Per2, Plk3, Pkn2, Mapre2, Lemd3, Mdm2, Ppp2ca, Sgk1, Tnf, Fbxw11, Cirbp, Adarb1…
3	custom GO	RNA processing	0.998226537	1	7141, 499, 1092, 54	Piwil2, Riok3, Mecp2, Rbbp6, Wdr4, Xab2, Chd7, Dph3, Scaf4, Zfp830, Zc3h12a, Prpf39, Cdk13, Smndc1, Dus3l, Sf3b1, Zc3h7a, Usb1, Nob1, Cwc25, Usp36, Alkbh5, Zfp64, Supt6, Hnrnph2, Ddx47, Ncor2, Lgals3, Ddx3x, Ppan, Paxbp1, Srrm2, Sf1, Rps27, Tnf, Cirbp, Adarb1, Pde12, Stat3, Gtpbp4, Pcf11, Naf1, Rbm22, Srsf5, Jmjd6, Ripk1, Son, Wdr43, Cmtr2, Hnrnpc, Ddx54, Rbm26, Hnrnph1, Ptbp2
3	custom GO	Positive regulation of metabolic process	0.000167173	0.000547113	7141, 1567, 1092, 285	Trim25, Piwil2, Birc3, Pnpla2, Ccny, Star, Gatm, Wiz, Crtc2, Ss18l1, Il1a, Tbc1d23, Usp16, Riok3, Brpf1, Aph1c, Ift57, Mecp2, Irak1, Tmem135, Rnf180, Taf7, Chd7, Tnfrsf11a, Tacc1, Pprc1, Ccnd2, Eif3e, Plaur, Cst3, Tfe3, Arih2, Slc11a2, Jdp2, Trim24, Ndfip2, Grhl1, Polr3d, Polr3f, Slc27a1, Ppard, Zc3h12a, Rassf2, Sh3pxd2b, Ppp1r15a, Nrbf2, Pdgfb, Dcun1d3, Strn3, Prkcg, Sgms1, Ptprj, Fosl1, Il1rap,…
3	custom GO	Immunoglobulin V(D)J recombination	1	1	7141, 6, 1092, 0
3	custom GO	Cell surface receptor signaling pathway	0.000207945	0.000623835	7141, 843, 1092, 164	Ubac2, Ccny, Il1a, Aph1c, Ift57, Mecp2, Irak1, Notch2, Tnfrsf11a, Plaur, Adgrl2, Slc39a14, Pgam2, Socs3, Slc27a1, Zc3h12a, Zranb1, Rassf2, Pdgfb, Sgms1, Ptprj, Il1rap, Ndel1, Pdk4, Spryd3, Irak2, Tnfrsf1a, Cdip1, Frs2, Gpr171, Pmaip1, Wfikkn1, Clec4n, Rffl, Traf6, Arrb1, Mir27b, Prdm1, Tollip, Ugcg, Wwtr1, Bcar3, Lrrfip2, Gpr35, Abl2, Clec4d, Ccl22, Errfi1, Mfng, Irf5, Fyn, Nucb2, Sema4b, Il7r, C…
3	custom GO	Signal transduction	4.32E-06	2.22E-05	7141, 1748, 1092, 326	Trim25, G3bp2, Itpr1, Birc3, Ksr1, Ubac2, Ccny, Il1a, Cnih2, Riok3, Aph1c, Ift57, Mecp2, Klf16, Irak1, Notch2, Mt1, Taf7, Ninj1, Zdhhc5, Tnfrsf11a, Cxcl16, Plaur, Adgrl2, Zfp830, Slc39a14, Pgam2, Asb7, Trim24, Socs3, Sh3bp2, Ptprs, Slc27a1, Ppard, Zc3h12a, Zranb1, Rassf2, Ppp1r15a, Asb6, Gpr132, Pdgfb, Strn3, Prkcg, Sgms1, Colec12, Ptprj, Il1rap, Ndel1, Pdk4, Spryd3, Pde1b, Sqstm1, Cebpb, Irak2, …
4	custom GO	Cell cycle	0.992678055	1	7141, 852, 1199, 118	Pik3c3, Rad50, Zfyve26, Cep250, Gbf1, Numa1, Terf2, Stradb, Fbxl8, Miip, Ccng1, Cdc5l, Anapc13, Cdkn1b, Brd7, Stag2, Pnpt1, Ing4, Ccar1, Xiap, Gigyf2, Vrk1, Ppp1cb, Mbd4, Etaa1, Klhl22, Mplkip, Lsm14a, Sfpq, Ccdc61, Mlh3, Ptpn6, Marf1, Dctn1, Atf2, Mepce, Nde1, Trp53, Ints3, Taok2, Mettl3, Mapk3, Arl3, Cep44, Tardbp, Sipa1, Srpk2, Tgm1, Mus81, Prdm9, Tcf3, Ctnnb1, Txnl4b, Uhrf2, Uimc1, Mitd1, Cdc…
4	custom GO	RNA processing	0.741946258	1	7141, 499, 1199, 78	Pum2, Sart1, Cpsf2, Tgs1, Thoc2, Rbm12b2, Helb, Scnm1, Zcchc8, Cdc5l, Pnpt1, Ago1, Aars2, Bcdin3d, Sfpq, Ncbp2, Srek1ip1, Ints8, Tia1, Dcps, Rbm14, Trp53, Ints3, Zranb2, Mettl3, Setx, Tardbp, Ptcd2, 2210016f16rik, Srpk2, Gtpbp3, Tra2a, Mettl4, Celf2, Txnl4b, Prkra, Rpl26, Mrm2, Krr1, Frg1, Aqr, Trmt112, Cnot6l, Ctr9, Rexo4, Kat2b, Papola, Cd2bp2, Ivns1abp, Rpl35a, Tsen34, Crnkl1, Rbm5, Rps7, Tarb…
4	custom GO	Positive regulation of metabolic process	0.999923433	1	7141, 1567, 1199, 214	Fubp1, Eif2ak3, Rad50, Creb1, Taf12, Slamf6, Ubqln1, Mak, Pot1a, Abcd2, Stat1, Kctd20, Cela1, Trim68, Terf2, Plgrkt, Prkag2, Sp3, Supt3, Stradb, Plxnb2, Rps6ka1, Idua, Cxcr4, Nr1h3, Dusp19, Smarcc2, Akirin2, Tnfsf13, Cdc5l, Diablo, Gfer, Cdkn1b, Brd7, Pirb, Agtpbp1, Rmnd1, Smad5, Pnpt1, Ing4, Ccar1, Xiap, Pik3cg, Ago1, Nod1, Gigyf2, Arel1, Card11, Irf8, Scp2, Wdr48, Sash3, Tfcp2, Etaa1, 4931414p1…
4	custom GO	Immunoglobulin V(D)J recombination	2.22E-05	8.87E-05	7141, 6, 1199, 5	Polb, Yy1, Xrcc4, Tcf3, Prkdc
4	custom GO	Cell surface receptor signaling pathway	0.991815275	1	7141, 843, 1199, 117	Rfng, Eif2ak3, Creb1, Nlk, Stat1, Cela1, Numa1, Ccdc88c, Ctnna1, Bend6, Stradb, Plxnb2, Amer2, Cxcr4, Cdkn1b, Brd7, Pirb, Smad5, Hs1bp3, Pdcl, Xiap, Slc35c1, Hck, Gigyf2, Card11, Dusp22, Ticam2, Slc39a10, Lsm14a, Sdhaf2, Ift88, Daam1, Ptpn6, Stat2, Akr1b3, Rbm14, Ift172, Atf2, Bcl2l12, Trp53, Nfam1, Mettl3, Nkiras2, Mapk3, Arl3, Smurf2, Setx, Parp9, Nfkbil1, Il16, Smad2, Scyl2, Zfp950, Rab14, Ptp…
4	custom GO	Signal transduction	0.998876053	1	7141, 1748, 1199, 252	Rcan3, Rfng, Pik3c3, Bfar, Copa, Pum2, Eif2ak3, Creb1, Gna15, Gng5, Nlk, Ubqln1, Dynlt1c, Mak, Stat1, Cela1, Numa1, Trim68, Ccdc88c, Ctnna1, Prkag2, Bend6, Stradb, Gdi2, Plxnb2, Rps6ka1, Tmco1, Amer2, Tbck, Cxcr4, Nr1h3, Ube4b, Dusp19, Ccng1, Tnfsf13, Cdc5l, Diablo, Gfer, Bmt2, Cdkn1b, Gpd1l, Brd7, Pirb, Smad5, Ing4, Hs1bp3, Pdcl, Xiap, Slc35c1, Hacd3, Pik3cg, Ago1, Nod1, Hck, Gigyf2, Caap1, Card…
5	custom GO	Cell cycle	0.991663769	1	7141, 852, 1050, 102	Rassf4, Stat5b, Bcl2l11, Celf1, Mdm4, Mapk14, Trp53bp1, Banp, Klhdc3, Map4, Map2k1, Rnf167, Ccni, Rps6ka3, Ovol2, Cep63, Rb1cc1, Ankle2, Esco1, Klhl9, Txlng, Xpc, Rala, Spg20, Ppp2r5b, Rgs14, Tmod3, Actr8, Hhex, E4f1, Evi5, Insr, Ubr2, Parp3, Sdccag8, Rock2, Pum1, Spry1, Tpra1, Rgs2, Ctdsp1, Btrc, Pttg1, Phf8, Grk5, Kmt2e, Rab11fip3, Taok3, Anapc2, Chmp5, Fbxl3, Ep300, Pde4dip, Llgl2, Appl1, Stat…
5	custom GO	RNA processing	0.999999964	1	7141, 499, 1050, 35	Celf1, Slc38a2, Map2k1, Pan3, Mbnl1, Rest, Ago3, U2af1l4, Rnasel, Imp3, Ddx17, Rprd2, Pum1, Ints12, Prpf18, Rps14, Zc3h3, Cir1, Mfap1a, Ints6, Usp4, Rbm6, Casc3, Ern1, Syf2, Polr2a, Acin1, Dalrd3, Lsm10, Gemin7, Ago4, Supt4a, Ncor1, Rprd1a, Clk1
5	custom GO	Positive regulation of metabolic process	0.527135289	1	7141, 1567, 1050, 229	Crebl2, Arid4a, Il6st, Tec, Tyrobp, Ddx58, Stat5b, Thap3, Prdm2, Parp16, Bcl2l11, Celf1, Mapk14, Trp53bp1, Mllt11, Banp, Naip5, Tet3, Slc38a2, Cd19, Usf1, Camta2, Hyal2, Vstm2a, Ace, Pparg, Map2k1, Pan3, Ctsh, Sirt3, Map4k2, Vgll4, Rest, Trim12a, Ezh1, G0s2, Casp1, Cav1, Ramp1, Pld1, Rxrb, Rilp, Ago3, Tlr5, Mndal, Vezf1, Rps6ka3, Ovol2, Cnot8, Lmo4, Atf7ip, Pot1b, Cebpg, Rsf1, Cbx8, Mob3a, Rb1cc1…
5	custom GO	Immunoglobulin V(D)J recombination	1	1	7141, 6, 1050, 0
5	custom GO	Cell surface receptor signaling pathway	1.03E-05	4.63E-05	7141, 843, 1050, 166	Il6st, Tec, Tyrobp, Stat5b, Bcl2l11, Mapk14, Mllt11, Trps1, Dedd, Cd19, Ift140, Hyal2, Pparg, Vgll4, Trim12a, G0s2, Casp1, Cav1, Fpr1, Pira2, Trbc2, Frat1, Ovol2, Plcl2, Slc33a1, Mib2, Rb1cc1, Unc13a, Stx4a, Ranbp10, Pxn, Irs3, Krt19, Scel, Sh2d1b1, Pak1, Tmem198, Spg20, Fas, Itm2b, Prkd2, P2rx5, Il13ra1, Crebrf, Rarres2, Ppp2r5b, Rgs14, Txndc15, Limd1, Irf3, Pea15a, Tle4, Hhex, Insr, Sgk3, Rock2…
5	custom GO	Signal transduction	0.000102875	0.00037035	7141, 1748, 1050, 305	Myo9a, Rassf4, Il6st, Aloxe3, Tec, Tyrobp, Ddx58, Stat5b, Lztr1, Lpar5, Parp16, Bcl2l11, Asb13, Mdm4, Mapk14, Trp53bp1, Mllt11, Wsb1, Trps1, Dedd, Cd19, Gpr141, Ift140, Prcp, Agap3, Hyal2, Scai, Plcb3, Pparg, Map2k1, Kctd12b, Ctsh, Map4k2, Vgll4, Trim12a, G0s2, Casp1, Cav1, Ramp1, Fpr1, Pld1, Rxrb, Pira2, Atp6ap1, Ago3, Trbc2, Tlr5, Frat1, Rps6ka3, Ovol2, Rem1, Plcl2, Cep63, Slc33a1, Mob3a, Mib2,…
6	custom GO	Cell cycle	0.97357643	1	7141, 852, 994, 100	Ptprc, Ppp3ca, Bach1, Dync1h1, Marveld1, Pim1, Iffo1, Ilk, Sun1, Notch1, Unc119, Pkd1, Klhl21, Rab11a, Txnip, Itgb1, Lats2, Chmp2b, Heca, Reep3, Ppp1r12a, Myc, Vash1, Taok1, Cdk14, Anxa1, Nedd9, Crebbp, Dusp3, Fbxo31, Prkca, Atf5, Urgcp, Apc, Senp6, Cast, Acvr1, Kif3b, Prkcd, Usp33, Timp2, Pdcd6ip, Siah1a, Kifc2, Dctn2, Map3k11, Mapre3, Lmna, Usp9x, Fbxl17, Spin1, Sh3glb1, Mau2, Mark4, Ccpg1, Hmg…
6	custom GO	RNA processing	0.999999999	1	7141, 499, 994, 28	Ppp3ca, Prpf38b, Cdk12, Txnl4a, Clk3, Las1l, Mbnl2, Elac1, Ddx5, Tmbim6, Malat1, Pik3r1, Ppp4r2, Sbds, Ccnl1, Rpusd3, Akt2, Cdk9, Ahnak, Rps27rt, Zc3h10, Tgfb1, Zbtb7a, Clk4, Aplp1, Zrsr1, Xrn1, Akap8l
6	custom GO	Positive regulation of metabolic process	3.79E-06	2.22E-05	7141, 1567, 994, 273	Thra, Ptprc, Adrb1, Gab1, Med13, Batf, Mob3b, Asph, Ppp3ca, Chd6, Bach1, Csnk1e, Dync1h1, Rftn1, Setd7, Avpr2, Pim1, Acvrl1, Ufl1, Ilk, Vsir, Notch1, Agpat2, Rela, Zfp292, Csf1r, Rnft1, Cdk12, Unc119, Grb2, Pkd1, Hgs, Tnks2, Ythdf3, Fabp1, Tnrc6c, Kif1b, Zeb2, Adipor1, Itgb1, Nsd1, Dstyk, Lrp4, Lilra5, Lrp1, Vim, Ikbkb, Sulf2, Cd44, Zfp609, Ppp1r12a, Myc, Vash1, Taok1, Anxa1, Nedd9, Ticam1, Ifih1…
6	custom GO	Immunoglobulin V(D)J recombination	1	1	7141, 6, 994, 0
6	custom GO	Cell surface receptor signaling pathway	1.22E-19	2.19E-18	7141, 843, 994, 208	Thra, Ptprc, Adrb1, Gab1, Ppp3ca, Csnk1e, Pfdn5, Rftn1, Sh3bp1, Fcgr2b, Shkbp1, Gas8, Acvrl1, Ilk, Vsir, Notch1, Rela, Kidins220, Csf1r, Grb2, Pkd1, Tmbim1, Hgs, Bcl2a1a, Tnks2, Bcl2a1b, Ythdf3, Txnip, Plekha1, Lilra6, Prkch, Zeb2, Adipor1, Samhd1, Itgb1, Csnk1g1, Lats2, Jade2, Dstyk, Lrp4, Lilra5, Ldlrad4, Lrp1, Vim, Ikbkb, Sulf2, Cd44, Ptpre, Sos1, Myc, Cdk14, Anxa1, Nedd9, Ticam1, Gab2, Crebbp…
6	custom GO	Signal transduction	4.51E-17	5.41E-16	7141, 1748, 994, 351	Thra, Cdc42bpb, Ptprc, Adrb1, Gab1, Batf, Sirpa, Arhgap31, Mob3b, Ppp3ca, Zfp653, Arhgap39, Csnk1e, Pfdn5, Rftn1, Sh3bp1, Smpd2, Mfhas1, Avpr2, Fcgr2b, Iqgap2, Pim1, Shkbp1, Gas8, Acvrl1, Iqsec2, Ufl1, Ilk, Vsir, Notch1, Rabif, Slc9a3r2, Rela, Adcy3, Kidins220, Csf1r, Grb2, Pkd1, Tmbim1, Hgs, Bcl2a1a, Map4k3, Tnks2, Bcl2a1b, Ythdf3, Itpr2, Txnip, Plekha1, Lilra6, Prkch, Sav1, Coro1b, Gpr108, Olfr…
