# Supplementary material for: MAGNET: A web-based application for gene set enrichment analysis using macrophage data sets
Source: PLoS One. 2023 Jan 11;18(1):e0272166. doi: 10.1371/journal.pone.0272166 (PMC9833518; doi:10.1371/journal.pone.0272166)
Supplement: S3 Table — (CSV) [file pone.0272166.s010.csv]

Query gene list	Dataset	Dataset gene set	P-value	Adjusted P-Value (FDR)	Parameters (N, K, n, k)	Overlapping Genes
1	Culemann et al. 2019	CCR2+IL1B+ infiltrating macrophages (1)	0.9999999999989715	1.0	1673, 275, 853, 86	Emb, Msrb1, Ms4a6c, Pkm, H3f3a, Arpc1b, Tgfbi, Taldo1, Rps6, Rpl13, Prdx6, Rps16, Ms4a6d, Lmnb1, Sec61g, Hif1a, Rpl18, Ab124611, Rbm3, Arhgdib, Eno1, Ppp1ca, Rpl4, Rps19, Igsf6, Rps27a, Rnh1, Msr1, Rpl8, Rps15a, Slc25a5, Sec61b, Rps18, Rpsa, Aprt, Uba52, Gsr, Mrpl52, Rpl15, Esd, Gapdh, Rpl19, Hnrnpa3, Rpl36al, Hcls1, Rpl24, Btf3, Glrx, Arpc4, Tmem167, Arf1, Pgk1, Ctsc, Por, Ldha, Tspo, Clic1, Ube…
1	Culemann et al. 2019	CX3CR1+ lining macrophages (2)	0.9999999999993211	1.0	1673, 198, 853, 41	Hexb, Ctsd, Trem2, Camk1, Grn, Ctsb, Nfic, Wfdc17, Cd63, Cebpzos, Sigmar1, Lamp1, Ftl1, Fth1, Scoc, Cd68, Cc2d1b, Gpx4, Lgals9, P2ry12, Qk, Elmo1, Ntpcr, Prune2, Mfge8, Lamtor1, Plod1, Npl, Snx3, Aldh2, Blvrb, Mdh1, Cdkn2c, Dhrs7, Renbp, Dtnbp1, Dnase2a, Commd10, Uchl3, Tecr, Necap2
1	Culemann et al. 2019	RETNLA+ interstitial macrophages (3)	1.0	1.0	1673, 170, 853, 32	Cd81, Wwp1, Blvrb, Calm2, Cd63, Snx5, Ctsb, P2ry12, Ppia, Npl, Lamp1, Idh2, Snx3, Ctsc, Mrfap1, Hprt, Aldh2, Prune2, Rfk, 2610507b11rik, Acat1, Snx8, Ndufs7, Cdkn2c, Hmgn1, Sdhc, Acot13, Pkig, Oat, Ap2m1, Cltb, Nenf
1	Culemann et al. 2019	MHCII+ interstitial macrophages (4)	0.999999954404414	1.0	1673, 43, 853, 5	Cd81, Cd93, Wwp1, Snx5, Sdc3
1	Culemann et al. 2019	CCR2+ARG1+ infiltrating macrophages (5)	0.00017790824613228865	0.0013923254045135635	1673, 252, 853, 154	Cstb, Txn1, Mif, Aprt, Rpl41, Pdpn, Nme1, Bola2, Rps26, Rps8, Ptma, Lgals1, Ran, Tuba1c, Pgk1, Rps27a, Nrp2, Gapdh, Cycs, Rbm3, Rps27l, Cox5a, Fabp5, Calm1, Atp5k, Rpl35, Atp5e, Ppa1, Ybx3, Uqcrb, Acot7, Rps2, Mrpl52, Nhp2, Timm13, Rbx1, Pgam1, Timm8a1, Eef1g, Snrpe, Atp5g1, Glrx, Psmb5, Ldha, Acp5, Npm1, Rps19, Ranbp1, Cox6b1, Tpi1, Ncl, Atpif1, Ak2, Pkm, Rps17, Mrps28, Ctsk, Mrpl12, Rpl36al, Ch…
1	Culemann et al. 2019	MHCII high dendritic cells (6)	0.9999999999971178	1.0	1673, 124, 853, 27	Rpl14, Rpsa, Rpl13, Mpc1, Rps6, Fh1, Rps19, Rps18, Acot7, Rpl32, Lmnb1, Rpl4, Rpl15, Rps16, Emb, Pmvk, Ccnd3, Sec61b, Eef1g, Fabp5, Dbnl, Sdf2l1, Med30, Psmb9, Ddost, Fdps, Cdkn2d
1	Culemann et al. 2019	STMN1+ proliferating cells (7)	2.953744226542688e-95	3.5444930718512254e-93	1673, 611, 853, 508	Birc5, Ube2c, Cenpf, Cdk1, Nusap1, Pbk, Ccna2, Prc1, Top2a, Spc25, Ccnb1, Hmmr, Tpx2, Cdca3, Aspm, Rrm2, Spc24, Kif11, Mki67, Ncapg, Tk1, Cdc20, Aurkb, Kifc1, Kif15, Cdca2, Esco2, Plk1, Ckap2l, Cenpe, Kif20a, Kif22, Tacc3, Racgap1, Cenpm, Ccnb2, Shcbp1, Cdca8, Mad2l1, Bub1b, Nuf2, Cep55, Prr11, Ska1, Fbxo5, Lockd, Rad51ap1, Cenpw, Bub1, Ckap2, Melk, Cks1b, Diaph3, Stmn1, Mxd3, Cenph, Dlgap5, Kif4…
1	Gautier et al. 2012	Spleen (1)	0.4497954258970386	0.8897052380380983	119, 16, 18, 2	Mpp6, Zdhhc2
1	Gautier et al. 2012	Lung (2)	0.8324062089555825	1.0	119, 81, 18, 10	Aldoc, Car4, Plp2, Lipf, Tmem216, Tmem138, Kynu, Bub1b, Ctsk, Gpnmb
1	Gautier et al. 2012	Peritoneal (3)	0.037630130018255395	0.15052052007302158	119, 14, 18, 4	Acaca, Lrg1, Cd93, Msr1
1	Gautier et al. 2012	Microglia (4)	0.10029136932460722	0.3139555909292052	119, 8, 18, 2	Hexb, Fscn1
1	Lavin et al. 2014	Microglia (1)	0.9999999999702076	1.0	1703, 281, 509, 40	Galnt1, Ykt6, Clptm1, Tmem147, Apobec3, Fli1, Ctsz, Pacsin2, Derl2, Cd68, Fuca2, Mfsd11, Ctc1, Hexb, Cln5, Laptm4b, Gpaa1, Bsg, Cnpy3, Vegfb, Cd63, Pdia3, Fam110a, Fscn1, Erp29, Arl8b, Rdx, Srprb, Alg3, Cops4, P2ry12, Calm2, Cd81, Spsb1, Zmpste24, Adam10, Scoc, Pnp2, Strada, Itpripl1
1	Lavin et al. 2014	Kupffer cells & Spleen MΦ (2)	0.9999866006065747	1.0	1703, 114, 509, 15	Ctsb, Grn, Blvrb, Ptgs1, Ogfrl1, Lgals3bp, Dcxr, Lgals9, Plod1, Psma6, Psmb9, Snx8, Eri3, Umps, Aldh1l1
1	Lavin et al. 2014	Kupffer cells & Spleen & Lung MΦ (3)	0.9448752270240638	1.0	1703, 262, 509, 67	Ftl1, Arpc1b, Sdc3, Dnase2a, Rxra, Hcls1, Actn4, Vcp, Etfb, Dek, Arpc4, Tmem14c, Tcof1, Parvg, Csrp1, Phb, Arglu1, Sf3b2, Rad23a, Por, Lap3, Psmd4, Ccdc34, S100a8, Uap1l1, Sfxn1, Prdx1, Pdap1, Scarb1, Eprs, Mpp6, Med16, Tsn, Cdv3, Upf3b, Psmd7, Larp7, Ssrp1, Hdlbp, Eif2s2, Ogdh, Brd9, Naglu, Slc43a3, Paox, Mphosph8, Rcc1, Aldh16a1, Mllt1, Fblim1, Sac3d1, Lig1, Tra2b, Atg5, Tcea1, Gkap1, Kif23, Hm…
1	Lavin et al. 2014	Lung MΦ (4)	0.9999638860162148	1.0	1703, 175, 509, 30	Ctsd, Marco, Cenpb, Tmem160, Car4, Gpnmb, Renbp, Gba, Klhdc4, Rexo2, Ctsk, Tmem120a, Slc25a1, Eif4g1, Aldh9a1, Ctcf, Ppp1r14b, Ffar2, Cltb, Aldoc, Paqr4, Mvd, Pno1, Glrx3, Tmem138, Exoc4, 9430038i01rik, Tmem216, Med19, Epas1
1	Lavin et al. 2014	Lung & Peritoneal MΦ (5)	0.8277011521071554	1.0	1703, 142, 509, 37	Calm1, Arhgdib, Eif5a, Cox6a1, Atp5b, Tkt, Rnh1, Gpx4, Polr2f, Ndufb8, Txn1, Ndufs7, Rac1, Hdgf, Eno1, Ptpn7, Aurkaip1, Kcnab2, Banf1, Fabp5, Prpf8, Flot2, Parl, Acaa2, Arl6ip4, Wars, Frrs1, Dctn3, Rbm3, Incenp, Ndufb6, 1700037h04rik, Vps53, Ebna1bp2, Acadvl, Mocos, Def8
1	Lavin et al. 2014	Peritoneal MΦ (6)	0.9110689605192209	1.0	1703, 124, 509, 30	Pycard, Camk1, Lrg1, Nfic, Hgsnat, Pelp1, Itga6, Drg1, Dhrs7, Nsfl1c, Mrfap1, Pfkl, Tfg, Pgrmc2, Rad23b, Stt3b, Faf1, Adss, Vps35, Cryl1, Fkbp3, Plrg1, Pitpnb, Grhpr, Mast2, Uap1, Nup85, Rfk, Acaca, Usp1
1	Lavin et al. 2014	Ileal & Colonic MΦ (7)	0.7755056984432775	1.0	1703, 100, 509, 26	Atpif1, Mrpl52, Snx5, Rpn2, Chchd10, Mif, Pebp1, Dynll2, Ppa1, Hspd1, Acp5, Ntpcr, Oat, Npl, Ctsc, Cox5a, Tpi1, Fads1, Gtf2h5, Scd2, Creb3l1, Rfc2, Nenf, Pycrl, Hmgn1, Gpr89
1	Lavin et al. 2014	Monocytes (8)	4.370903916276251e-19	1.4304776453267733e-17	1703, 161, 509, 99	Tubb5, G6pdx, Ccnd3, Tspo, H3f3a, Oaz1, Ppp1ca, Tuba4a, Prelid1, Cct7, Psmd8, Cyc1, Ethe1, Anapc5, Emb, Necap2, Uqcrc1, Mcm5, Lims1, Cdca3, E2f2, Tmem109, Mcm7, Pnkp, Cenpa, Nup210, Stmn1, Prdx4, Tpm4, Hmgb2, Ccnb2, Spc24, Cs, Smc4, Ube2c, Mrpl28, Rangap1, Sf3b5, Mki67, Siva1, Dazap1, Top2a, Ube2s, Acot7, Racgap1, Nsmce4a, Mcm6, Kif22, Lmnb1, Rrm1, C1rl, Ms4a6c, Rasa3, Me2, Mfsd10, Rnaseh2b, Cdca…
1	Lavin et al. 2014	Shared (9)	4.474306589269718e-12	8.477633537563677e-11	1703, 120, 509, 70	Rpl32, Rpl13, Atp5d, Uba52, Rps27a, Rpl14, Rps26, Rpl35, Rps16, Rpl18, Snx3, Sec61b, Rpl6, Eif3i, Atp5j2, Csnk2b, Atp5g2, Atp5o, Atp5h, Rpl15, Mdh2, Cd93, Btf3, Mtpn, Hspe1, Ndufa12, Mrpl30, Ms4a6d, Snrpg, Fh1, Rps27l, Ptges3, Rps17, Cox5b, Rpl36al, Cox7a2, Ttyh3, Pdcd5, Rpl4, Rpl8, Rpsa, Rps19, Ldha, Ywhae, Psmb1, Hint1, Rpl11, Ndufv2, Ndufb11, Txn2, Atp5g1, Atp5c1, Eif3c, Sec11c, Npm1, Mrps24, …
1	Lavin et al. 2014	Shared (10)	3.005436927666148e-07	3.091306554170895e-06	1703, 142, 509, 69	Rps8, Uqcrq, Calm3, Ssr4, Glrx, Cox7b, Atp5k, Rpl24, Dbi, Fundc2, Fth1, Rpl41, Rps18, Lgals1, Cox4i1, Psap, Taldo1, Tgfbi, Lamp1, Ptma, Ybx1, Ndufa2, Cstb, Cox6b1, Atp5e, Ppia, Rab5c, Edf1, Ndufb10, Aprt, Ndufa10, Rps25, Psmc3, Bag1, Psmd13, Tomm6, Mrpl54, Bola2, Ndufs6, Mrpl14, Lsm4, Nans, Nhp2, Gtf2f1, Pgp, Srebf2, Hmga1, Arpp19, Nme1, Snrpd2, Dap, Nedd8, Ndufa9, Nap1l1, Elof1, Pigt, Cox6c, Tra…
1	Lavin et al. 2014	Shared (11)	0.3073189743126484	0.6914676922034588	1703, 82, 509, 26	Aldh2, Sod1, Ab124611, Anp32b, Oas1a, Epsti1, Eef1g, Igsf6, Tmem205, Prdx6, Eif4ebp2, Pfn1, Atp1a1, Grk6, Dnajc15, Bak1, 2610507b11rik, Slc25a10, Casp3, Snrnp200, Baz1b, Mta1, Tk1, Vps16, Dcaf15, Mlkl
1	Matcovitch-Natan et al. 2016	Yolk sac (1)	0.999966744696405	1.0	1916, 219, 937, 79	Ms4a6c, Tspo, Cstb, Aldh2, Lgals1, Snx3, Msr1, Nt5dc2, Ap2s1, Npl, Glrx, Arhgap19, Ftl1, Fabp5, Smdt1, 1700037h04rik, Ap2m1, Kcnab2, Pfn1, Gipc1, Mrpl27, Ctsc, Msrb1, Blvrb, Hgsnat, Sdhc, Gabarap, Sdcbp, Lamtor5, Slc25a24, Tgfbi, Slc25a10, Gapdh, Cyba, Hprt, Actb, Arpc1b, Acp5, Atp6v0d1, Oas1a, Slc31a1, Wwp1, Lamtor1, Lgals3bp, Vps26a, Vps29, Atp6v1g1, Snx5, Htatip2, Epsti1, Edf1, Tmem256, Ctsb, …
1	Matcovitch-Natan et al. 2016	Early microglia E1 (2)	1.6919111408440373e-40	1.0151466845064224e-38	1916, 580, 937, 415	Cox5a, Sdhd, Rpl13, Ilf2, Nhp2, Calm1, Hars, Ube2c, Pwp1, Snrpd1, Atp5d, Syce2, Fam162a, Rpl8, Fancl, Cwc15, Emg1, Ppp1cc, Slbp, Eif2b2, Ap1s1, Lbr, Tmem242, Hnrnpa2b1, Txn2, Asf1b, Mthfd2, Bcas2, Ranbp1, Psmb4, Atp5g1, Med8, Srm, Aprt, Pola1, Gmnn, Cdk4, Sod2, Eif1b, Lsm2, Mrpl49, Gatad1, Ccdc124, Prpf31, Nedd8, Mettl16, Pgam1, Rpl15, Rpa3, Timm23, Elof1, Ndufa2, Anapc1, Cmc2, Tsen15, Ddx19a, Ni…
1	Matcovitch-Natan et al. 2016	Early microglia E2 (3)	5.965283216242059e-49	5.368754894617853e-47	1916, 376, 937, 307	Cenpa, Cdca8, Stmn1, Top2a, Mcm5, Cdk1, Aurkb, Lmnb1, Spc24, Pcna, Plk1, Tk1, Rrm2, Ccnb2, Anp32b, Mcm2, Knstrn, Incenp, Ccna2, Hmga1, Dnajc9, Tpx2, Uhrf1, Aurka, Racgap1, Ckap2l, Cdca3, Tuba1b, Fen1, Cdt1, Cct3, Atp5b, Tubb5, Nusap1, Mxd3, Bub1b, Rangap1, Acat3, Ccnb1, Psmd14, Kif2c, Tubb4b, Ccnf, Pkm, Tuba1c, Paics, Atp5g2, Sae1, Zwilch, Ung, Snrnp25, Chaf1a, Ipo5, Fam166a, Prc1, Pfdn1, Hmgn2, …
1	Matcovitch-Natan et al. 2016	Pre-microglia P1 (4)	0.14731999325456482	0.40484883642475833	1916, 148, 937, 78	Ab124611, Psat1, Tacc3, Mki67, Pmf1, Paqr4, Calm3, Shmt2, Cenpf, Atp5j2, Troap, Scd2, Slc25a39, Foxm1, Mcm7, Smc1a, Cpd, Kif18b, Cln6, Cox4i1, Metrn, Psme3, Pkmyt1, Aspm, Cenpb, Trappc1, Mfsd10, Ankle1, Cuedc2, Nono, Arhgef39, Uba1, Cdr2, Psmg2, Nid2, Thoc5, Efr3a, Nsun2, Dcxr, Abcb8, Prdx1, Elp2, Uck1, Galns, Dek, Phb, Alg6, Cyp51, Gpnmb, Sars2, Cenpt, Smarca4, Rsrc1, Atp6v1d, Fancg, Nrp2, Rexo2…
1	Matcovitch-Natan et al. 2016	Pre-microglia P2 (5)	0.9999999999980349	1.0	1916, 184, 937, 31	Camk1, Iqgap3, U2af2, Pigt, Parvg, Qk, Naglu, Fam110a, Thada, Mfge8, Clptm1, Grn, Ttyh3, Jak3, Nrm, Cnpy3, Elmo1, Eif2s2, Psap, Trappc9, Scoc, Arhgap33, Ugt1a7c, Snrnp70, Fli1, Ruvbl2, Emc1, Smc2, Fads1, Atp1a1, Ncln
1	Matcovitch-Natan et al. 2016	Mature microglia A1 (6)	1.0	1.0	1916, 208, 937, 10	P2ry12, Hexb, Cd81, Ctsd, Ptgs1, Galnt12, Nfic, Ctsz, Cc2d1b, Arglu1
1	Matcovitch-Natan et al. 2016	Mature microglia A2 (7)	1.0	1.0	1916, 201, 937, 17	Gfm2, Rpl12, Fscn1, Ctc1, Cd68, Itpripl1, Nav2, Lonrf3, Spsb1, Mvb12b, Spag7, Ppp1r3b, Lamtor4, Lims1, Cep152, Fblim1, Tbl1xr1
1	Misharin et al. 2017	AM differentiation (1)	8.149186616827202e-17	2.0955051300412804e-15	6822, 2183, 2259, 873	Cdc45, Cox5a, Fer, Sdhd, Dbt, Rpa1, Car4, Top1mt, Nhp2, Uxt, Acp5, Ube2c, Cct3, Snd1, Foxm1, Tubb5, Naglu, Pwp1, Ugp2, Taco1, Bcap31, Spag5, Ccne1, Psmc3, Dbf4, Ndufa11, Clpp, Chaf1a, Hmgn2, Ppp5c, Timm50, Pex19, Slc25a1, Dgcr6, Homer3, Kif20a, Gcdh, Mast2, Dnase2a, Syce2, Gys1, Tfam, Dnmt1, Utp20, Ppp1cc, Etfb, Ap1s1, Hdgf, Thop1, Cstb, Wdr83, Spc25, Letm1, Asf1b, Kbtbd4, Smpd4, Trap1, Atp5g1, T…
1	Misharin et al. 2017	Infiltrating monocytes (2)	0.9999982332656084	1.0	6822, 1216, 2259, 334	Hnrnpd, Mfsd10, Itfg2, Slc1a5, Nab1, Pnkp, Rpl8, Fancl, Cwc15, Emg1, Eif2b2, Lbr, Ddx39, Por, Psmd4, Mthfd2, Psmb4, Tmem147, Ptbp1, Vars, Tinf2, Rps18, Rps15a, Acyp1, Bcl2l13, Apobec3, Rps25, Mrpl52, Faf1, Rpl15, Tmem167, Psmb1, Efr3a, Lage3, Psma2, H2afy, Adss, Fli1, Pacsin2, Rpl19, Ict1, E2f2, Fis1, Cops3, Slc35e1, Asf1a, Lims1, Tmpo, Snrpf, Nudt4, Eif4ebp2, Nfyb, Cnot6, Rps27a, Dbnl, Mrps24, F…
1	Misharin et al. 2017	Monocyte-derived (3)	6.653517871230312e-06	6.303332720112927e-05	6822, 677, 2259, 275	Gna12, Scpep1, Rtca, Galnt1, Poldip2, Lgals9, Hars, Ssr4, Metrn, Tm9sf1, Ykt6, Tomm40, Tmem242, Wbscr22, Ndufs3, Ube2m, Bcas2, Eif1b, Gatad1, Ap2s1, Sdhb, 2610507b11rik, Fads1, Fuz, Pgam1, Elof1, Med16, Ankrd28, Ddx19a, Nt5c3b, Psmd3, Pigt, Uchl5, Spag7, Mpdu1, Nars2, Gipc1, Mydgf, Rwdd1, Tube1, Ppa1, Hint1, Pfkl, Mapk9, Pes1, Galk1, Eftud2, Galc, Slirp, Tmx1, Mta1, Psmc1, Isca2, Fdft1, Ccnh, Gka…
1	Misharin et al. 2017	Early fibrosis (4)	1.2266546752282854e-11	2.102836586105632e-10	6822, 1408, 2259, 572	Ndufa9, Atp5f1, Ilf2, Calm1, Uhrf1, Myg1, Kpnb1, Mrpl10, Cyp51, Ddt, Clpb, 7-sep, Rac1, Nup214, Uba1, Sf3a1, Ndufb2, Snrpd1, Alkbh7, Cse1l, Mcm2, Clptm1, Rab8a, Atp5d, Eif2b5, Pih1d1, Snrnp200, Rad23a, Ruvbl2, Fam162a, Dnaja3, Psap, Ralb, Slbp, Hnrnpa2b1, Txn2, Msh6, Tbl2, Mcm5, Cs, Ranbp1, 1700037c18rik, Pola1, Cdc42, Cdk4, Clic1, Mrpl49, Aldh16a1, Abhd8, Nutf2, Vdac3, Cbx5, Ifrd2, Raver1, Nedd8…
1	Misharin et al. 2017	Late fibrosis (5)	0.9999999999934619	1.0	6822, 1338, 2259, 205	Tubgcp3, Fmr1, Chtop, Mcm3ap, Pcnt, Paxip1, Puf60, Uck1, Gtf2f1, Baz1b, Timm44, Brd8, Zak, Ctcf, Med8, Khsrp, Ccdc124, Ankrd26, Tnpo1, Pdhx, Tnpo3, Rnf168, Ankrd52, Clpx, Lcorl, Nelfcd, E2f3, Nup50, Med24, Exosc10, Suz12, Ddx27, Sart3, Slfn3, Lyst, Hsf2, Poc1b, Cep290, Nedd1, Cep83, Usp15, Drg1, Taf15, Cdc27, Ncbp3, Zc3h14, Efcab11, Nup153, Dek, Kif2a, Pspc1, Pinx1, Med4, Drosha, Atg3, Pmm2, Dgcr…
1	Paul et al. 2015	Erythroid progenitors (1)	1.0379791357121459e-07	1.0990367319305075e-06	1781, 169, 703, 98	Gtf2f1, Mcm4, Dcaf7, Atp5j2, Hspbp1, Cdk1, Atp5o, Slc43a3, Isca1, Kif22, Srp19, Nup133, Orc2, Eef1d, Hars, Pccb, Sod1, Ccne1, Pdap1, Tmem9, Idh3b, Rrm2, Memo1, Mrpl28, Ddx1, Nup85, Afg3l2, Nsf, Cenph, Necap2, Rexo2, Cs, Isca2, Dek, Tmem14c, Psmd5, Cdc6, Dlgap5, Cdk4, Ddb1, Mrpl18, Smc2, Hmbs, Cdt1, Blvrb, Snrpb, Ifrd2, Mcm5, Atp5b, Fth1, Cox6a1, Birc5, Clspn, Ftsj1, Fads1, Eif3i, Ankrd26, Gm10653…
1	Paul et al. 2015	Erythroid progenitors (2)	7.876011445520334e-15	1.667861247286659e-13	1781, 92, 703, 71	Mrps24, Eif2b1, Cyc1, Pfdn1, Csnk2b, Ppp1r14b, Vegfb, Psmc1, Ube2c, Fxn, Uba2, Psmd7, Cdc45, Isoc1, Fam162a, Nme1, Psmd1, Cox4i1, Sfxn1, Ak2, Phf5a, Mrpl45, Ftl1, Psmb4, Chchd10, Gpn3, Ndufv1, Pck2, Ttll12, Dazap1, Rps27l, Ssna1, Sdhc, Dap3, Bcas2, Mrpl17, Rnaseh2b, Pa2g4, Cox6b1, Eef1g, Mrpl15, Mtch2, Pole3, Adk, Atp5g3, Kars, Psmd3, Ndufs7, Ran, Pigq, Vars, Ndufs6, Pmf1, Psmb3, Polr2f, Chchd2, …
1	Paul et al. 2015	Erythroid progenitors (3)	0.016999356235807755	0.07889934962907075	1781, 51, 703, 27	Atic, Bms1, Eprs, Clpp, Dnaja3, Hnrnpab, Gspt1, Acsl5, Lonp1, Khsrp, Gemin5, Uqcrc2, Nup93, Iars2, Iars, Slc16a1, Cdr2, Nup160, Hdgf, Cbx5, Nsun2, Tomm70a, Xrcc5, Gga2, Sdhd, Poldip2, Ppat
1	Paul et al. 2015	Erythroid progenitors (4)	0.009093044301420099	0.04610557673959487	1781, 17, 703, 11	Tfrc, Mthfd1, Cox7c, Cfdp1, Casp3, Psmd2, Emg1, Dhrs4, Eif1ax, Psmg1, Etfa
1	Paul et al. 2015	Erythroid progenitors (5)	9.163795589701505e-11	1.3195865649170167e-09	1781, 88, 703, 63	Bag1, Mrps28, Txn2, Oat, Ybx1, Mrpl30, Snx3, Hspa4, Mns1, Hspe1, Larp7, Snrpd1, Cd81, Eif2s2, Srm, Psme3, Samm50, Atp5d, Dnajc8, Rcc2, Ranbp1, Ndufc2, Baz1b, Ndufb6, Exosc7, Mrpl20, Sod2, Gart, Cct5, Psmd4, Hnrnpd, Grhpr, Immt, Idh3a, Pgp, Cct8, Acyp1, Ndufa12, Mrpl52, Ahsa1, Ezh2, Prdx3, Mdh2, Mcm6, Slc25a5, Mrpl35, Prmt5, Eif3b, Cad, Banf1, Tuba1b, Ruvbl2, Mrpl12, Tmem147, Cct3, Ruvbl1, Chchd3,…
1	Paul et al. 2015	Erythroid progenitors (6)	6.7835774545263e-05	0.0005550199735521518	1781, 38, 703, 26	Actl6a, Pacsin2, Msh6, Anapc1, Slc25a39, Mta1, Ppa1, Lrpprc, Prdx6, Etfdh, Elavl1, Ebna1bp2, Txnl1, Snrpd2, Lap3, Lyar, Rpl18, Ppif, Snx5, Prpf19, Cox5b, Strap, Hspd1, Scaf11, Sf3b3, Uba1
1	Paul et al. 2015	Erythroid progenitors (7)	0.9999999684904155	1.0	1781, 65, 703, 6	Tbl1xr1, Optn, Nrp2, Acadl, Mgat5, Vps53
1	Paul et al. 2015	Erythroid progenitors (8)	0.38136650485231843	0.7953026643433446	1781, 119, 703, 48	Ldha, Abce1, Fli1, Magoh, Ptgs1, Cenpf, Ddx27, Galnt1, Tsn, Ctdspl, Kpnb1, Xrcc6, Itga6, Homer3, Iws1, Taf1, Kif4, Atad5, Nucks1, Mki67, Fh1, Ubr7, Anp32b, Npl, Smc4, Thrap3, Tpx2, Ckap2l, Ccnb2, Prpf8, Nab1, Cdca8, Ncapd2, Nusap1, Kif2a, Hnrnpm, Pcnt, Lims1, Nol7, Eif3c, Neil3, Ssrp1, Psat1, Arl6ip1, Psip1, Calm2, H3f3a, Bub3
1	Paul et al. 2015	Neutrophil (9)	0.1180361693741005	0.33994416779740944	1781, 82, 703, 37	Hells, Ung, Ncapg2, Espl1, Cdc37, Smc1a, Dnmt1, Smarca5, Sfmbt1, Caprin1, Smchd1, Smpd4, Nudc, Cd93, Mdh1, Smc3, Shmt1, Ppfia1, Ing1, Nasp, Parp1, Mlec, Mpp6, Arglu1, Mcm3, Dnajc2, Paics, Ctcf, Cdca7, Rrm1, Nfic, Ankrd13a, Tmem97, N4bp2, Sf3b2, Lmnb1, Topbp1
1	Paul et al. 2015	Monocyte (10)	0.16028221751405294	0.4306089425750676	1781, 21, 703, 10	Adh5, Atp5c1, Park7, Dctpp1, Hmgn1, Fabp5, Parvg, Ndufs2, Syce2, Smarca4
1	Paul et al. 2015	DC (11)	0.9981251208123663	1.0	1781, 192, 703, 57	Ndufb8, Me2, Psap, Mthfd2, Spc24, Actr2, Taldo1, Lyst, Tspo, Sdhb, Kif15, Racgap1, Cbfb, Ndufv2, Sdf2l1, Dis3, Kif23, Top2a, Nup210, Ssb, Sdc3, Mrpl42, Eftud2, Ctsc, Tpm4, Psmb1, Actb, Aurkb, Cfl1, Tpm3, Msn, Srsf1, Pycard, Sigmar1, Tmem109, Tubb5, Calm1, Sec11c, Anln, Cd68, Clic1, Tmpo, Grn, Scpep1, Dpy19l1, Ugdh, Tgfbi, Rad23b, Map4k4, Plod1, Ap1s2, Atrip, Ywhae, Ms4a6c, Slc25a4, Dbnl, Psme2
1	Paul et al. 2015	Basophil (12)	0.9202297918034181	1.0	1781, 25, 703, 6	Cux1, Slc25a1, Lgals9, Ywhaq, E2f8, Snrnp200
1	Paul et al. 2015	Basophil (13)	0.9993245431042813	1.0	1781, 124, 703, 32	Plekhf1, Rpl4, Cep55, Fis1, Cnot1, Kcnab2, Nxt1, Ssr4, Srprb, Lgals3bp, Tfam, Hexb, Lgals1, Incenp, Rfc2, Nav2, Ostc, Pnp2, Snrpf, Galnt12, Rps19, Tyms, Rad21, Anapc11, Ndufa13, Slc17a9, Rps8, Mfge8, Mrpl47, Lars, Usp15, Eif4ebp2
1	Paul et al. 2015	Monocyte (14)	0.7699747762107937	1.0	1781, 29, 703, 9	Hint1, G6pdx, Vdac1, Bzw1, Emb, Ano10, Exosc5, Sae1, Fasn
1	Paul et al. 2015	Monocyte (15)	0.45642655543406685	0.8952783109678558	1781, 26, 703, 10	Siva1, Cct6a, Dhrs7, Aprt, Uqcrq, Cox8a, Rpn2, Bola2, Cnpy3, Cox5a
1	Paul et al. 2015	Neutrophil (16)	0.7699747762107937	1.0	1781, 29, 703, 9	Lman1, Hdlbp, Ncln, Arhgdib, Txn1, Sec61a1, Lamp1, Spcs3, Clec5a
1	Paul et al. 2015	Neutrophil (17)	0.6298955419351124	1.0	1781, 68, 703, 25	Snrpa1, Etfb, Lsm2, Fkbp2, P4hb, Idh2, Ssr2, Galns, Erp29, Tecr, Eif4g1, Kdelr2, Tkt, Ndufv3, Ptgr1, Ddost, Cct7, Sec61b, Gsr, Arpc1b, S100a8, Edf1, Ogfrl1, Lrg1, Prom1
1	Paul et al. 2015	Eosinophil (18)	0.9966097279357473	1.0	1781, 386, 703, 129	Fmr1, Mfsd10, Uhrf1, Snd1, Def8, Naglu, Hmgn2, Mast2, Utp20, Slbp, Thop1, Por, Tbcb, Acot13, Rps25, Apip, Anp32e, Ctsz, Tmem160, Fuca2, Hmmr, Galk1, Pitrm1, Ssr1, Sdha, Pspc1, Esco2, Drosha, 6030458c11rik, Naa50, Tfg, Glo1, Psmg2, Rab1b, Arhgap19, Scd2, Cd63, Echs1, Clybl, Uqcrc1, Ndufs1, Scly, Mcm10, Uap1, Psmb7, Tor1a, Dnajc10, Ube2e3, Mtx2, Hsd17b12, Pdia3, Cdc25b, Mrps5, Fam110a, Ndufb5, Dnaj…
1	Paul et al. 2015	Lymphoid (19)	0.9999999988796212	1.0	1781, 160, 703, 29	Exosc2, Rpl32, Cyba, Ncbp1, Psmd11, Tuba1c, Tnfrsf18, Ptpn7, Cdc42, Acot7, Prim2, Asf1b, Pole, Ctsd, Gstm4, Fbxo5, Galc, Hprt, Mapre1, Ndufa10, Med30, Smarcc1, Ccnb1, Epsti1, Tcf19, Stt3b, Atp6v0d1, Grk6, Ab124611
1	Thion et al. 2018	Progenitor 1 (1)	0.998795777587847	1.0	4360, 292, 1586, 82	Car4, Mfsd10, Itfg2, Nup214, Ssr4, Bcap31, Uck1, Mast2, Slbp, Hnrnpa2b1, 1700037c18rik, Ppp2r1a, Ncaph2, Apobec3, Anapc1, Rxra, Med24, Exosc10, Mybl2, Nars2, Wdr82, Pus10, Mdh1, Dvl2, Mta1, Kif2a, Cby1, Polr3h, Lmf2, Pmm2, Hcls1, Slc17a9, Mllt1, Aspscr1, Tyms, Prdx6, Hook1, Mad2l2, Guf1, Mmab, Actb, Sec61a1, Snrpa1, Yif1b, Acadsb, Mki67, Hdac6, Eri1, Dus2, Rexo2, Pin1, Alg3, Chmp2a, Ccnd3, Gtf2h5…
1	Thion et al. 2018	Progenitor 2 (2)	6.317665459413564e-22	2.2743595653888832e-20	4360, 916, 1586, 458	Hnrnpd, Top1mt, Chtop, Uxt, Mcm3ap, Uhrf1, Myg1, Ube2c, Kpnb1, Mrpl10, Ddt, Pwp1, Taco1, Ndufb2, Clpp, Alkbh7, Mrpl2, Pnkp, Tomm40, Slc25a1, Snrnp200, Syce2, Dnaja3, Cwc15, Emg1, Ppp1cc, Lbr, Thop1, Tbl2, Psmd4, Mthfd2, Elovl1, Med8, Srm, Ptbp1, Slc5a6, Gmnn, Vars, Lsm2, Mrpl49, Ifrd2, Faf1, Apip, Pgam1, Cad, Rnf168, Srp19, Cmc2, Tsen15, Ddx19a, Edf1, Psma2, Ncapg, Atp5e, Nelfcd, Slc25a5, E2f3, T…
1	Thion et al. 2018	Progenitor 3 (3)	2.4447180917178818e-127	4.400492565092187e-125	4360, 967, 1586, 672	Cdc45, Cox5a, Ndufa9, Rpa1, Ilf2, Nhp2, Poldip2, Pcnt, Cct3, Snd1, Foxm1, Tubb5, Uba1, Spag5, Ccne1, Psmc3, Sf3a1, Metrn, Dbf4, Ndufa11, Snrpd1, Gtf2f1, Chaf1a, Mcm2, Timm44, Rab8a, Hmgn2, Atp5d, Eif2b5, Pih1d1, Timm50, Pex19, Ruvbl2, Fam162a, Rpl8, Dnmt1, Etfb, Ap1s1, Hdgf, Tmem242, Cstb, Spc25, Txn2, Msh6, Mcm5, Asf1b, Ube2m, Cs, Ranbp1, Psmb4, Atp5g1, Cdc20, Mvd, Cdt1, Aprt, Cdk4, Psmd2, Pole,…
1	Thion et al. 2018	Embryonic 1 (4)	0.9949529453967404	1.0	4360, 257, 1586, 74	Hars, Cyp51, Ugp2, Fancl, Ralb, Khsrp, Ankrd26, Vdac3, Mlkl, Tnpo3, Timm23, Lcorl, Adss, Slfn3, Hdac2, Tmpo, Fkbp3, Psma6, Cep72, Hmgcr, Donson, Mospd1, Srsf7, Lrpprc, Tpgs2, Ddb1, Zdhhc6, Dclre1a, Hdhd2, Phf6, Ccdc51, Ndufb3, Orc2, Ddx59, Sephs1, Nup35, Fam98b, Rbl1, Acad9, Sdcbp, Hsdl2, Rps6, Prom1, Dck, Ube3b, Ctsc, Rbmx2, Taf1, Nsdhl, Cep57, Ldlr, Fanca, Usp37, Nup54, Lrr1, Wdr38, Tdp2, Psma8…
1	Thion et al. 2018	Embryonic 2 (5)	0.9999923695508725	1.0	4360, 654, 1586, 189	Lgals9, Nab1, Clptm1, Homer3, Brd8, Gcdh, Rad23a, Letm1, Tbcb, Fblim1, Cyba, Sfmbt1, Acot13, Eif1b, Aldh16a1, Ap2s1, 2610507b11rik, Fads1, Efr3a, Galns, Nipsnap3b, Mocs2, Cnih1, Aldoc, Gabarap, Slc25a39, Fis1, Snx3, Poc1b, Nudt4, Eif4ebp2, Micu1, Sumo3, Mapk9, Rufy1, Amz2, Bcap29, Cdc27, Sumo2, Ankfy1, Cpd, Hif1a, Atp6v1d, Mtr, Mxd3, Slc30a5, Nid2, Ctsb, Micu2, Stk3, Atad2, Gpaa1, Pdxdc1, Parn, D…
1	Thion et al. 2018	Adult 1 (6)	0.9999999999955598	1.0	4360, 904, 1586, 64	Galnt1, Rac1, Utp20, Pdk1, Ctsd, Lonrf3, Ctsz, Cd68, Sar1b, Dbnl, Mfsd11, Ctc1, Dhrs7, Ssr1, Hexb, Epsti1, Parvg, Thada, Rad9a, Vegfb, Mms19, Jmjd8, Ogfrl1, Marco, Tbl1xr1, Slc35a3, Gba, Clec5a, Arl8b, Camk1, Emc3, D6wsu163e, Ntpcr, Frrs1, Lgals3bp, Grn, Rab24, P2ry12, Calm2, Uggt1, Cd81, Fam76b, Atg5, Primpol, Mvb12b, Pigk, Arglu1, Elmo1, Ankrd13a, Trappc9, Pgrmc2, Tmx2, Lamtor4, Rft1, Brd9, 943…
1	Thion et al. 2018	Adult 2 (7)	0.9999999999984316	1.0	4360, 370, 1586, 47	Tfam, Kbtbd4, Pacsin2, Derl2, Acadvl, Qrsl1, Pes1, Laptm4b, Dnajc4, Anapc11, Jade1, Ppm1f, Dolpp1, Rpn2, Coq2, Srsf9, Fscn1, Rasa3, Cfap97, Aars, Pik3cb, Agl, Hdlbp, Tmem109, Cep135, Lasp1, Tbc1d19, Galnt12, Spsb1, Lman1, Pelo, Exog, Ptgs1, Pdp2, Pdik1l, Fra10ac1, Spcs3, Pgm3, Nrm, Tmem219, Ttc32, Pnp2, Ptrh2, Tomt, Psme2, Rbm12, Gm17259
2	Culemann et al. 2019	CCR2+IL1B+ infiltrating macrophages (1)	0.6389965393418842	1.0	1673, 275, 109, 16	H3f3b, Tpd52, Arpc2, Nfkbia, Eif4a1, Adssl1, Slc16a3, Csf2rb, Sub1, Cotl1, Hnrnpdl, Ppp4c, Hnrnpk, Psma7, Spcs2, Tgm2
2	Culemann et al. 2019	CX3CR1+ lining macrophages (2)	0.5353311075784135	0.9832612180011677	1673, 198, 109, 12	Cspg4, Lgmn, Slc6a6, Ctsa, Sptbn1, Arl11, Cotl1, Tspan4, Plbd2, Tmem9b, Klhl6, Creg1
2	Culemann et al. 2019	RETNLA+ interstitial macrophages (3)	0.797848315651776	1.0	1673, 170, 109, 8	Dab2, Cltc, Lgmn, Myo5a, Tspan4, Sptbn1, Hmox2, Anxa11
2	Culemann et al. 2019	MHCII+ interstitial macrophages (4)	0.30600064487807754	0.6914676922034588	1673, 43, 109, 3	Dab2, Cltc, Marcksl1
2	Culemann et al. 2019	CCR2+ARG1+ infiltrating macrophages (5)	0.000867380138275982	0.005782534255173213	1673, 252, 109, 28	Spp1, Eif4a1, Odc1, Efhd2, Nfkbia, B4galt1, M6pr, Nop58, Psmb6, Adssl1, Gnl3, Avpi1, Txnrd1, Emc6, Timm17a, Nolc1, Nip7, Mrto4, Taf1d, Fbl, Nop56, Ctsl, Ywhaz, Hnrnpa0, Atp6v1a, Arf6, Slc43a2, Phb2
2	Culemann et al. 2019	MHCII high dendritic cells (6)	0.568653465150418	1.0	1673, 124, 109, 7	Sub1, Cd24a, Avpi1, Prkar2a, Csf2rb, Fbl, Marcksl1
2	Culemann et al. 2019	STMN1+ proliferating cells (7)	0.8117969182990892	1.0	1673, 611, 109, 35	Smyd2, Trim28, Nop56, Nop58, Prkar2a, Pabpc4, Mybbp1a, Nolc1, Dhx15, Syncrip, Gnl3, Dhx9, Odf2, Mphosph6, Odc1, Hnrnpa0, Fbl, Srsf2, Wapl, Txnrd1, Nmt2, Brix1, Fus, Ddx21, Matr3, Ddx39b, Rpl10a, Magohb, Mrps26, Rsl1d1, Srrm1, Rnf7, Vdac2, M6pr, Phb2
2	Gautier et al. 2012	Spleen (1)	1.0	1.0	119, 16, 2, 0
2	Gautier et al. 2012	Lung (2)	0.0	0.0	119, 81, 2, 2	Slc39a2, Spp1
2	Gautier et al. 2012	Peritoneal (3)	1.0	1.0	119, 14, 2, 0
2	Gautier et al. 2012	Microglia (4)	1.0	1.0	119, 8, 2, 0
2	Lavin et al. 2014	Microglia (1)	0.13997185547891688	0.39061913156907035	1703, 281, 106, 21	Lgmn, Usp2, Ctsl, 1700017b05rik, Slc16a6, Fmnl3, Tlr13, Extl3, Gorasp2, Havcr2, Ino80e, Atp6ap2, Slc7a8, Zfpm1, Slc16a3, Cgrrf1, Otub1, Slc2a1, Med22, Hk2, Sipa1l2
2	Lavin et al. 2014	Kupffer cells & Spleen MΦ (2)	0.008950364906995441	0.04603044809311941	1703, 114, 106, 13	Arf2, Basp1, Rrbp1, Adap2, Hmox2, Dgkz, Tspan4, Plbd2, Rcan1, Marcksl1, Slc25a33, Tbc1d1, Retsat
2	Lavin et al. 2014	Kupffer cells & Spleen & Lung MΦ (3)	5.0156197679497993e-05	0.0004199123526655646	1703, 262, 106, 31	Creg1, Larp1, Atp13a2, Tgm2, Dnajc5, Prkar2a, Slc6a6, Igsf8, Csde1, Ddit4, Glrx5, Nop58, Alad, Ext1, Lpin2, Slc43a2, Cdk11b, Srrm1, Zfp91, Fech, Dhx15, Dennd1a, Lpcat1, Cd300lf, Avpi1, Atad3a, N6amt1, Tmem222, Slc9a8, Hnrnpa0, Tpcn2
2	Lavin et al. 2014	Lung MΦ (4)	0.9340475866837916	1.0	1703, 175, 106, 6	Csf2rb, Xpnpep1, Slc39a2, Pdcd6, Riok1, Spp1
2	Lavin et al. 2014	Lung & Peritoneal MΦ (5)	0.8924679827890526	1.0	1703, 142, 106, 5	Cotl1, Cd24a, Coro1c, Pgd, Nol12
2	Lavin et al. 2014	Peritoneal MΦ (6)	0.5140756068254362	0.9614099006415215	1703, 124, 106, 7	Nfkbia, Cnbp, Klhl6, Chst12, Sec22b, Vamp3, Ap1g1
2	Lavin et al. 2014	Ileal & Colonic MΦ (7)	0.9568407657356536	1.0	1703, 100, 106, 2	Cltc, Efhd2
2	Lavin et al. 2014	Monocytes (8)	0.9480807635647133	1.0	1703, 161, 106, 5	Arpc2, Psma7, Ppp4c, Spg21, Srsf2
2	Lavin et al. 2014	Shared (9)	0.7737781816777348	1.0	1703, 120, 106, 5	Rpl10a, Sub1, Vdac2, Arl11, Dab2
2	Lavin et al. 2014	Shared (10)	0.8924679827890526	1.0	1703, 142, 106, 5	Pdxk, Ctsa, Tpd52, Ddx21, Anxa4
2	Lavin et al. 2014	Shared (11)	0.24508057102436454	0.587110720637338	1703, 82, 106, 6	Mapkapk2, Snf8, Adssl1, Atp6v1a, Ddx49, Zcchc24
2	Matcovitch-Natan et al. 2016	Yolk sac (1)	0.06464969536981587	0.23508980134478494	1916, 219, 124, 19	Dab2, Myo5a, Marcksl1, Spp1, Atp6v1a, Mapkapk2, Med10, Ccdc86, Vamp3, Adam9, Ppp4c, Rab8b, Spg21, Cltc, Tmem9b, Gnb1, Pdxk, Tmem192, Car13
2	Matcovitch-Natan et al. 2016	Early microglia E1 (2)	0.008845039905129184	0.04603044809311941	1916, 580, 124, 49	Sub1, Grpel1, Tpd52, Phb2, Tceal8, Lrrc59, Zcchc3, Pdcd6, Slc25a3, 2810004n23rik, Timm17a, Glrx5, Srp9, Txnrd1, Rrp15, Odc1, Emc6, Zwint, Eif4a1, Arcn1, Cnbp, Hnrnpk, Nol12, Nolc1, Syncrip, Sptbn1, Eed, Etf1, Rnf7, Sec22b, Nifk, Ddx21, Smu1, Arl2bp, Gtf2h1, Mrpl9, Vti1b, 3110082i17rik, Imp4, Klhl6, Csnk1a1, Rpl10a, Rsl1d1, Nop58, Psma7, Pabpc4, Rnf4, Vdac2, Spcs2
2	Matcovitch-Natan et al. 2016	Early microglia E2 (3)	0.385317608889979	0.7953026643433446	1916, 376, 124, 25	Cdc34, Arpc2, Sf3b4, Dhx9, Prkar2a, Eif4a3, Urm1, Dhx15, Usp14, Smyd2, Hnrnpa0, Cotl1, Coro1c, Dohh, Thumpd1, Hnrnpll, Mrps26, Noc4l, Mdk, Ptrhd1, Khdrbs1, Xpnpep1, Dus1l, Smn1, Csde1
2	Matcovitch-Natan et al. 2016	Pre-microglia P1 (4)	0.4935874974210094	0.935218416166123	1916, 148, 124, 9	Slc16a3, Trim28, Naa20, Got1, Atp13a2, Tpcn2, Sympk, Odf2, Cd300lf
2	Matcovitch-Natan et al. 2016	Pre-microglia P2 (5)	0.9639236786644769	1.0	1916, 184, 124, 6	Lgmn, Ddx39b, Ctsl, Rnf128, Tbc1d16, Ctsa
2	Matcovitch-Natan et al. 2016	Mature microglia A1 (6)	0.4817560654260481	0.9292265485045885	1916, 208, 124, 13	Havcr2, Fmnl3, Usp2, 1700017b05rik, Basp1, Slc16a6, Extl3, Slc9a8, Rrbp1, Nfkbia, Slc7a8, Sipa1l2, Tlr13
2	Matcovitch-Natan et al. 2016	Mature microglia A2 (7)	0.9995043320842736	1.0	1916, 201, 124, 3	Tgm2, Adap2, Arl11
2	Misharin et al. 2017	AM differentiation (1)	0.36331807483236656	0.7785387317836426	6822, 2183, 463, 151	C1d, Dnajc5, Srr, Ell2, Fkbp11, Hmox2, Phb2, Clcn3, Coro1c, Rsl1d1, Napa, Gtf2h1, M6pr, Odc1, Pabpc4, Gorasp2, Nolc1, Med22, Slmo2, Ctsa, Rrp7a, Psmb6, Avpi1, Rars, Ddx39b, Med23, Aifm2, Txnrd1, D10wsu102e, Cdc34, Havcr2, Drg2, Mettl2, Cluh, Lrrc59, Glrx5, Tmed10, Pdcd6, Pdhb, Vdac2, Anxa11, Dab2, Dcaf13, Trmt2a, Rabl3, Fmnl3, Bnip1, Slc25a46, Fech, Ccdc86, Gpam, Xpnpep1, Arhgdia, Dus1l, Gps1, Ts…
2	Misharin et al. 2017	Infiltrating monocytes (2)	0.13016714141599334	0.3719061183314096	6822, 1216, 463, 91	Med29, Cul3, Dlst, Snf8, Arpc2, Tmem110, Hnrnpa0, Adssl1, Tctex1d2, Ube2i, Mapkapk2, H3f3b, Srsf6, Adat2, Ddit4, Ddx52, Nfkbia, Hnrnpk, Smn1, Nufip1, Sub1, Ywhaz, Alcam, Kpna1, Etf1, Csnk1a1, Lrp5, Slc16a3, Entpd7, Chuk, Nop58, Srp9, Lpgat1, Fam188a, Slc20a1, Tpd52, Psma7, Smu1, Slc2a1, Khdrbs1, Srrm1, Slc25a33, Tbc1d1, Sdad1, Cnbp, Magohb, Eed, Lat, Arl2bp, Taf1d, Spg21, Noc4l, Map2k4, Tlr13, Rb…
2	Misharin et al. 2017	Monocyte-derived (3)	8.639946761115804e-16	2.073587222667793e-14	6822, 677, 463, 101	Tbrg4, Hk2, Sema6b, Rrp15, Zdhhc4, Naa20, Nudt14, Clcn5, Ufd1l, Pcyt1a, Thg1l, Pex3, Cfap36, Zkscan17, Adap2, Psmd12, Lgmn, Ctsl, Med10, Lpcat1, Extl3, Slc7a8, Brix1, Fam118a, Parvb, Rcan1, Atp6v0c, Wdr46, Nars, Otub1, Got1, Tspan4, Smyd2, Ntmt1, Pmpca, Ddx20, Mrpl9, Plaa, Tmem222, Stx12, Lrpap1, Rnf4, Lias, Plbd2, Hddc3, Prkrir, Fus, Thumpd1, Brcc3, Rnf128, Adam9, Mphosph6, Wwp2, 1700017b05rik, …
2	Misharin et al. 2017	Early fibrosis (4)	0.9999999999993228	1.0	6822, 1408, 463, 32	Zmat2, Trim28, Elp5, Sar1a, Rab10, Vti1b, Arf4, Slc39a6, Gk, Nnt, Eif4a3, Nifk, Nop56, Sec22b, Alad, Txndc12, Pgd, Ppp4c, Cotl1, Zpr1, Nudt15, Spcs2, Rab8b, Matr3, Wdr36, Nubp2, Taf9b, Slc25a44, Mt-nd5, Mt-nd6, Csde1, Gm13068
2	Misharin et al. 2017	Late fibrosis (5)	0.6064025746091719	1.0	6822, 1338, 463, 88	Trappc10, Mapk7, Sipa1l2, Ranbp3, Braf, Ranbp2, Ewsr1, Hnrnpl, Ltv1, Zwint, Ddx21, Sptbn1, Ddx42, Sap30bp, Riok1, Cwc27, Bap1, Mapk8, Xpo4, Mief1, Glyr1, Zcrb1, Hira, Usp7, Dyrk1a, Sympk, Hnrnpll, Tcerg1, Zfp91, Tmem2, Wdr45b, Odf2, Med27, Gabpb1, Rrbp1, Spata5, Map3k7, Tex10, Casz1, Cdk11b, Dhx15, Fip1l1, Hnrnpdl, Tfip11, Ddx51, Luc7l2, Uri1, Aen, Atp11a, Mtmr2, Trmt13, Ddx19b, Myo5a, Rrp12, Sur…
2	Paul et al. 2015	Erythroid progenitors (1)	0.1984753860031252	0.49276647559396597	1781, 169, 125, 14	Tapt1, Cdc34, Pabpc4, Alad, Zfpm1, Abcg2, Pcyt1a, Ell2, Creg1, Phb2, Cd24a, Glrx5, Fech, Pak1ip1
2	Paul et al. 2015	Erythroid progenitors (2)	0.10531810779381255	0.3213094814048518	1781, 92, 125, 9	Xpnpep1, Srsf6, Tgm2, Get4, Tbrg4, Slc25a3, Zwint, Odc1, Dlst
2	Paul et al. 2015	Erythroid progenitors (3)	0.1428717833421965	0.3956449384860826	1781, 51, 125, 5	Ddx21, Mrto4, Tcerg1, Nop58, Ranbp2
2	Paul et al. 2015	Erythroid progenitors (4)	0.11155363978449893	0.33093562468695636	1781, 17, 125, 2	Dus1l, Etf1
2	Paul et al. 2015	Erythroid progenitors (5)	0.08355642139369553	0.27345737910663986	1781, 88, 125, 9	Noc4l, Abcf1, 2810004n23rik, Nolc1, Brix1, Eif3g, Imp4, Gnl3, Mybbp1a
2	Paul et al. 2015	Erythroid progenitors (6)	0.2748391311689802	0.6342441488514927	1781, 38, 125, 3	Smyd2, Srrm1, Ext1
2	Paul et al. 2015	Erythroid progenitors (7)	0.4852627531079518	0.9292265485045885	1781, 65, 125, 4	Csnk1a1, Lpin2, Tbc1d16, Dennd3
2	Paul et al. 2015	Erythroid progenitors (8)	0.6076997881955808	1.0	1781, 119, 125, 7	Ptpn11, Cnbp, Atp11a, Hnrnpk, Luc7l2, Rsl1d1, Lat
2	Paul et al. 2015	Neutrophil (9)	0.6960173163442288	1.0	1781, 82, 125, 4	Marcksl1, Bclaf1, Txnrd1, Thumpd1
2	Paul et al. 2015	Monocyte (10)	1.0	1.0	1781, 21, 125, 0
2	Paul et al. 2015	DC (11)	0.8863140629567056	1.0	1781, 192, 125, 9	Arhgdia, Cltc, Alcam, Psmb6, Arpc2, Ddit4, Nfkbia, Tpd52, Csde1
2	Paul et al. 2015	Basophil (12)	0.09289789582319057	0.3001244873070639	1781, 25, 125, 3	Trim28, Parvb, Csf2rb
2	Paul et al. 2015	Basophil (13)	0.8830690780951684	1.0	1781, 124, 125, 5	Hk2, Pdxk, Uhrf1bp1, Spcs2, Srp9
2	Paul et al. 2015	Monocyte (14)	0.0005765190056456026	0.003991285423700326	1781, 29, 125, 7	Srsf2, Eif4a1, Mapkapk2, Dnajc11, Khdrbs1, Dnttip2, Gtf2h1
2	Paul et al. 2015	Monocyte (15)	0.1040968338444429	0.32029795029059355	1781, 26, 125, 3	Psma7, Gorasp2, Rrp1b
2	Paul et al. 2015	Neutrophil (16)	0.33304865003851275	0.7355675706372061	1781, 29, 125, 2	Lrp8, Rrbp1
2	Paul et al. 2015	Neutrophil (17)	0.19541381564692412	0.48853453911731026	1781, 68, 125, 6	Pgd, Lrp5, Fmnl3, Adssl1, Fkbp11, Larp1
2	Paul et al. 2015	Eosinophil (18)	0.5457701294292099	0.9895297763232399	1781, 386, 125, 26	Usp2, Slc39a6, 1700017b05rik, Sdad1, Pdhb, Slc7a1, Lpgat1, Casz1, Arl11, Atp6v0c, Basp1, Lgmn, Lias, Srp72, Wdr74, Clcn3, Slc7a8, Ywhaz, Tmed10, Sec24d, Slc25a44, Chst12, Ctsl, Gclc, Mrpl9, Atp6ap2
2	Paul et al. 2015	Lymphoid (19)	0.8912819274353119	1.0	1781, 160, 125, 7	Mrps26, Slc2a1, Sars, Zbed3, Efhd2, Psmd12, Slc43a2
2	Thion et al. 2018	Progenitor 1 (1)	0.5898178780281467	1.0	4360, 292, 292, 18	Afp, Aifm2, Dnttip2, Efhd2, Ext2, Ino80e, Lat, Lrp8, Nol6, Ntmt1, Rrp1, Rrp1b, Sema6b, Slc20a1, Slc25a33, Sumf1, Tcerg1, Ube2i
2	Thion et al. 2018	Progenitor 2 (2)	8.798630989037903e-06	7.918767890134114e-05	4360, 916, 292, 91	Tbrg4, Rrp15, Ranbp2, Fkbp11, Hnrnpa0, Thg1l, Pabpc4, Gorasp2, Srsf6, Elp5, Adat2, Ddx21, Txnrd1, Cdc34, Mettl2, Cluh, Sap30bp, Lrrc59, Tmed10, Riok1, Hnrnpk, Smn1, Dcaf13, Dyrk1a, Sympk, Wdr46, Dus1l, Wdr45b, Get4, Nifk, Srp9, Med27, Ttl, Nop56, Tex10, Smu1, Slc2a1, Eif2b3, Mrto4, Casz1, Atad3a, Dhx15, Tbc1d1, Grpel1, Lias, Ddx51, Luc7l2, Anxa4, Magohb, Aen, Eed, Brcc3, Ciapin1, Urb2, Zpr1, Sync…
2	Thion et al. 2018	Progenitor 3 (3)	0.03349537889445827	0.13702655002278383	4360, 967, 292, 77	2810004n23rik, 3110082i17rik, Abcf1, Acd, Alad, Anxa11, Atp6v1a, Avpi1, B3glct, Braf, Brix1, Car13, Ccdc86, Ccnyl1, Cops8, Coro1c, Csde1, Dab2, Dhps, Dlst, Dnajc11, Eif4a1, Eif4a3, Emc6, Entpd7, Etf1, Fah, Fbl, Fbxo21, Glrx5, Gnl3, Gtf2f2, Gtf2h1, Hnrnpll, Hypk, Imp4, Kpna1, Map2k4, Mapkapk2, Marcksl1, Mdk, Mphosph6, Mtx1, Myo5a, N6amt1, Naa20, Nip7, Nop58, Otub1, Pdxk, Pgd, Phb2, Pi4k2b, Ppig, P…
2	Thion et al. 2018	Embryonic 1 (4)	0.8297309893438702	1.0	4360, 257, 292, 13	Arl2bp, C1d, Dhx9, Med10, Mief1, Nufip1, Pdhb, Rnf128, Sec24d, Trim6, Trub2, Usp2, Usp47
2	Thion et al. 2018	Embryonic 2 (5)	0.026136132218976878	0.1094070651026939	4360, 654, 292, 55	Trappc10, Napa, Adssl1, Ctsa, Ddx39b, Med23, Sptbn1, Fam118a, Glyr1, Hira, Usp7, Lrp5, Odf2, Gabpb1, Tbc1d20, Mrpl9, Map3k7, Rragc, Khdrbs1, Cdk11b, Gnb1, Rnf4, Spp1, Wsb2, Vps33a, Slc6a6, Atp6ap2, Adam9, Cotl1, Mtmr2, Wwp2, Arcn1, Spg21, Cspg4, Dennd1a, Atp13a2, Rab8b, Scd1, Matr3, Phf20, Slc43a2, Nrn1, Rab3gap2, Tbc1d16, Gtpbp10, Dgkz, Klhl6, Cd300lf, Tpcn2, Zcchc24, Retsat, Atl2, Rnf14, Ext1, …
2	Thion et al. 2018	Adult 1 (6)	0.9999999945690623	1.0	4360, 904, 292, 25	Hk2, Sipa1l2, M6pr, Med22, H3f3b, Pex3, Havcr2, Nfkbia, Lgmn, Ctsl, Extl3, Slc7a8, Fmnl3, Chuk, Hnrnpdl, Tmem9b, Atp11a, Tmem184c, Tlr13, Slc9a8, Uhrf1bp1, Fbxl5, Tapt1, Acap2, Zfpm1
2	Thion et al. 2018	Adult 2 (7)	0.9956244825024919	1.0	4360, 370, 292, 13	1700017b05rik, Bclaf1, Cgrrf1, Ppp1r2, Slc16a6, Tgm2, Them6, Tpp2, Tspan4, Tsr2, Txndc12, Zdhhc4, Zkscan17
3	Culemann et al. 2019	CCR2+IL1B+ infiltrating macrophages (1)	3.040908995439535e-13	6.08181799087907e-12	1673, 275, 191, 69	Il1b, Clec4e, Gm9733, Srgn, Lgals3, Clec4d, Cytip, Pla2g7, Rps27, Trem1, Slc7a11, Fxyd5, Slfn2, Plaur, Tlr2, Ier3, Ccl6, Uck2, Emilin2, Rnf149, Ube2d3, Slc15a3, Gpr132, Ptpn1, Cd14, Cdkn1a, Mmp19, Clec4n, Socs3, Lrrfip1, Ccr1, Gm6377, Id2, Smim3, Kdm6b, Srsf5, Ppp1r15a, Irf5, Atf3, Ccl9, Ifrd1, Ucp2, Plin2, Ubc, Litaf, Ndel1, Il18, Gadd45b, Cd300a, Map2k3, Chd7, Pitpna, Psme1, Itgb2, Birc3, Ccl2,…
3	Culemann et al. 2019	CX3CR1+ lining macrophages (2)	0.17596199613197236	0.4429812490035668	1673, 198, 191, 26	Cst3, Tbxas1, Man2b1, Serpine1, Ninj1, Serinc3, Mef2a, Lpcat2, Sgk1, Tcn2, Adam15, Pdlim7, Vat1, Slc27a1, Colec12, Glul, Tmem141, Lmo2, Itgb2, Gns, Chd9, Tgfbr2, Ddx3x, Ergic3, Ccl3, Ier2
3	Culemann et al. 2019	RETNLA+ interstitial macrophages (3)	0.2909077693855108	0.6670496622852476	1673, 170, 191, 21	Mrc1, Serinc3, Ehd4, Glul, Ninj1, Gatm, Cst3, Tgfbr2, Rgl1, Colec12, Vat1, Gabarapl1, Unc93b1, Tmem141, Nisch, Tex264, Tacc1, Pgrmc1, Ptafr, Slc48a1, Tcn2
3	Culemann et al. 2019	MHCII+ interstitial macrophages (4)	0.006844046444894655	0.03790548800249348	1673, 43, 191, 10	Mrc1, Mt1, Serinc3, Ehd4, Atp2b1, Rbpj, Tubb2a, Atf3, Irf2bp2, Ier2
3	Culemann et al. 2019	CCR2+ARG1+ infiltrating macrophages (5)	0.15466140804433967	0.4218038401209264	1673, 252, 191, 33	Lgals3, Slc37a2, Malt1, Clec4d, Rgcc, Hilpda, Clec4e, Bhlhe40, Rnf149, Tcirg1, Plin2, Gna13, Osbpl8, Mdm2, Mmp19, Ifrd1, Ehd1, Nus1, Furin, Bc005537, Tomm20, Clec4n, Ufm1, Ywhag, Itga5, Tubb6, Tnfaip3, Ppp2ca, Id2, Gpr137b, Cxcl16, Sqstm1, Sgk1
3	Culemann et al. 2019	MHCII high dendritic cells (6)	0.0049233780806855545	0.02905600178765245	1673, 124, 191, 23	Klrb1b, Gpr171, Tspan13, Cytip, Naga, 4930523c07rik, Ccnd1, Cd47, Bhlhe40, Etv3, Pfkp, Tes, Csrnp1, Cd300a, Psme1, Il1b, Dennd4a, Gpr132, Bloc1s2, Id2, Cd86, Cxcl16, Clec4n
3	Culemann et al. 2019	STMN1+ proliferating cells (7)	1.0	1.0	1673, 611, 191, 9	Slc4a7, Tubb6, Wdr43, Gatm, Ccnd1, Tomm20, Tubb2a, Bc005537, Mt1
3	Gautier et al. 2012	Spleen (1)	1.0	1.0	119, 16, 18, 0
3	Gautier et al. 2012	Lung (2)	0.6667630135478142	1.0	119, 81, 18, 11	Uck2, Net1, Ccdc80, Trem1, Ch25h, Tmem154, Bcar3, Tlr2, Il12rb2, Cdh1, Acaa1b
3	Gautier et al. 2012	Peritoneal (3)	0.137053173641634	0.3854620508670956	119, 14, 18, 3	Emilin2, Klf9, Clec4d
3	Gautier et al. 2012	Microglia (4)	0.0019443725505364675	0.012499537824877291	119, 8, 18, 4	Ccl4, Socs3, Rapgef5, Il7r
3	Lavin et al. 2014	Microglia (1)	0.01809888972020133	0.08247595315534784	1703, 281, 259, 54	Cst3, Serinc3, Cyth4, Gns, Smap2, Cd14, Lpcat2, Tgfbr2, Picalm, Lpcat3, Ccl4, Bcl2l1, Ergic3, Sgpl1, Il10ra, Cttnbp2nl, Tubb2a, Il4ra, Mgat4a, Atf4, Rhoh, Erf, Rptor, Ddx3x, Lmo2, Tacc1, Tmem104, Lemd2, Hivep3, Ccl3, Ppp2r2a, Clasp2, Pdgfb, Ube2j1, Tmem135, St6galnac4, Zfand5, Scamp1, Fiz1, Plscr3, Rexo1, Mfng, Zfp513, Tnfaip1, Rbm26, Pfkfb3, Fbrsl1, Mef2a, Oaf, Chsy1, Unc45a, Ndst2, Plau, B4galt3
3	Lavin et al. 2014	Kupffer cells & Spleen MΦ (2)	0.01703462554435247	0.07889934962907075	1703, 114, 259, 25	Tbxas1, Slc15a3, Arrb2, Plekho1, Son, Unc93b1, Rgl1, Cd300a, 2810025m15rik, Ppp1r15a, Vps37b, Hs6st1, Rab20, Ubtd1, Ccnd1, Slc37a2, Tor3a, Wwc2, Casp4, Zswim6, Afmid, Cd86, Smyd5, Map3k8, Mllt6
3	Lavin et al. 2014	Kupffer cells & Spleen & Lung MΦ (3)	0.30589557523585365	0.6914676922034588	1703, 262, 259, 42	Rnf149, Man2b1, Top1, Id2, Srsf11, Ptpn1, Klf7, Slc48a1, Brd2, Slc3a2, Il18, Mvp, Inf2, Tcirg1, Kdm6b, Mrc1, Rbbp6, Pnpla2, Cdc42ep2, Tcf25, Nfkb2, Mafg, Zranb1, Fam53b, Ggnbp2, Stat3, Fyn, Tmem141, Chd7, Tex264, Gm15922, Tirap, Gabarapl1, Impdh1, Map2k7, Sh3bp2, Dennd4b, Snx24, Atp13a1, Tef, Elf1, Cwc25
3	Lavin et al. 2014	Lung MΦ (4)	0.0975813217445744	0.3081515423512876	1703, 175, 259, 32	Mt1, Sqstm1, Psen2, Net1, Sgk1, Acaa1b, Tlr2, Irs2, B3gnt7, Ncor2, Vat1, Ralgds, Srsf5, Trpv2, Pex16, Gnl1, Gpcpd1, Sh3tc1, Socs2, Ttyh2, Mmp19, Cish, Tmem154, Slc7a2, Acox1, Hdac4, Ccdc80, Dusp5, Cyth3, Gadd45g, Ch25h, Slc25a25
3	Lavin et al. 2014	Lung & Peritoneal MΦ (5)	0.3145432600649407	0.7033265442445878	1703, 142, 259, 23	Ccl6, Fxyd5, Emilin2, Cebpb, Plin2, Pitpna, Itgb2, Rbms1, Cdkn1a, Klf9, Cytip, Emilin1, Nfil3, Stk24, Tax1bp1, C130050o18rik, Hopx, Plaur, Def6, Lrrfip2, Bhlhe40, Pfkp, Pdlim7
3	Lavin et al. 2014	Peritoneal MΦ (6)	0.17126006673262562	0.4402748354350181	1703, 124, 259, 22	Rap1b, Mfsd5, Rilpl2, Tnfrsf1a, Ubxn4, Plek, Glul, Notch2, Arrb1, Arsg, Fbxw7, Man2a1, Usp3, Clec4d, Rab22a, Atmin, Nt5e, Rnf25, Clec4e, Gpr35, Ptger4, Dennd4a
3	Lavin et al. 2014	Ileal & Colonic MΦ (7)	0.06846877387396529	0.2460138988598453	1703, 100, 259, 20	Cxcl16, Ier3, Ebi3, Mmp12, Ccl17, Klrb1b, Cyp27a1, Psme1, Pla2g7, Atf3, Birc3, Ccl2, Il1b, Tspan13, Ehd4, Gadd45b, Chka, Gatm, Tnf, Ets2
3	Lavin et al. 2014	Monocytes (8)	0.9999988443045613	1.0	1703, 161, 259, 6	Crip1, Irf5, Arid3a, Wdr26, Ccdc9, S1pr4
3	Lavin et al. 2014	Shared (9)	0.9679287481029826	1.0	1703, 120, 259, 11	Tubb6, Gpr132, Socs3, Ccr1, Rps27, Ccl9, Srgn, Adam15, Csf2rb2, Rap2a, Rbpj
3	Lavin et al. 2014	Shared (10)	0.9993332920125579	1.0	1703, 142, 259, 9	Lgals3, Ucp2, Ccnd2, Clec4n, Ier2, Sdf4, Gdf15, Sh3pxd2b, Csrnp1
3	Lavin et al. 2014	Shared (11)	0.1687822451985847	0.4377743799275292	1703, 82, 259, 15	Ninj1, Slfn2, Ehd1, Plekho2, Atp2b1, Ogfr, Eif4e3, Bc005537, Camk1d, Coro7, Dph3, Ripk3, Arhgap23, St3gal1, Whamm
3	Matcovitch-Natan et al. 2016	Yolk sac (1)	2.68298505342914e-05	0.00022997014743678343	1916, 219, 194, 40	Mrc1, Plin2, Ehd1, Colec12, Cdkn1a, Tubb6, Twf1, Rilpl2, Pla2g7, Ehd4, Ccl2, Mcoln2, Atf3, Slc48a1, Ccl4, Litaf, Triap1, Rbpj, Slfn2, Rap1b, Lrrc58, Psme1, Plau, Arhgap23, Szrd1, Rgl1, Dclre1c, Trim25, Ttyh2, Vav3, Pitpna, Alkbh5, Aph1c, Ogfr, Pmaip1, Ywhag, Elovl6, Sema4b, St3gal1, Cyp27a1
3	Matcovitch-Natan et al. 2016	Early microglia E1 (2)	0.999999999797239	1.0	1916, 580, 194, 23	Emilin2, Uck2, Ccnd2, Rbms1, Fxyd5, Arid3a, Mt1, Prpf39, Dph3, Ripk3, Hnrnpc, Cytip, Tomm20, Ube2d3, Map2k3, Pfkp, Mapre2, Ap4s1, Clint1, As3mt, Ufm1, Lrrfip1, Snx24
3	Matcovitch-Natan et al. 2016	Early microglia E2 (3)	0.9999999997084112	1.0	1916, 376, 194, 9	Emilin1, Tubb2a, Fyn, Top1, Wdr26, Net1, Copb1, Ddx54, Ppan
3	Matcovitch-Natan et al. 2016	Pre-microglia P1 (4)	0.42967421467583977	0.8593484293516795	1916, 148, 194, 15	Nrros, Ebi3, Golga7, Atp13a1, Crtap, Ldlrap1, Ddx24, Sf1, Ccr1, Rnf149, Ucp2, Patl1, Ergic1, Sde2, Ccdc9
3	Matcovitch-Natan et al. 2016	Pre-microglia P2 (5)	0.0001973386484704319	0.001511530073390542	1916, 184, 194, 33	Pde1b, Vamp2, Tbxas1, Ier3, Gpr157, Slc3a2, Sf3b1, Oaf, Ubc, Man2b1, Gpr137b, Pyroxd2, Lemd2, Zswim8, Gpr35, Naga, Slc37a2, Il1a, Actr1b, Cd86, Ltbr, Fnbp4, Tcf25, Zfp513, Lpcat3, Pip4k2c, Tmem104, Tmem184b, Glul, Zmiz2, Qsox1, Arrb1, Gde1
3	Matcovitch-Natan et al. 2016	Mature microglia A1 (6)	0.000492034627236371	0.003473185604021443	1916, 208, 194, 35	Pdgfb, Lpcat2, Cttnbp2nl, Il10ra, Itgb2, Fbrsl1, Ccl3, Ier2, Icosl, Hs6st1, Smap2, Mgat4a, Tspyl2, Arrb2, Gns, Tcn2, Dennd4a, Ptprs, Tbc1d10a, Hivep3, Mfng, Plk3, Srrm2, Pfkfb3, Gpd1, Cyth4, Rptor, Serinc3, Crtc2, Tnfaip3, Csf2rb2, Pisd, Furin, Adam15, Ube2j1
3	Matcovitch-Natan et al. 2016	Mature microglia A2 (7)	7.211957065724501e-06	6.657191137591847e-05	1916, 201, 194, 39	Sgk1, Socs3, Cst3, Cd14, Srgn, Erf, Unc93b1, Chsy1, Mef2a, Tef, Cirbp, Pip5k1c, Gadd45g, Arsg, Rhoh, Notch2, Cxcl16, Tspan13, Afmid, Clasp2, Bcl2l1, Rapgef5, Ccl6, Tgfbr2, Irak2, Id2, Cask, Smim3, Mecp2, Spi1, Kdm6b, Lmo2, Manbal, Irf5, Tnf, Kat5, Camk1d, Irf2bp2, Eif4e3
3	Misharin et al. 2017	AM differentiation (1)	0.9999978375209954	1.0	6822, 2183, 1004, 259	Ccnd2, Dgke, Itgb2, Cdh1, Polr3d, Rnd2, Ergic1, Cdip1, Lpcat3, Large, Tmed4, Mettl17, Man2b1, Ergic3, Pgrmc1, Abhd16a, Ube2g2, Tmem115, Gosr1, Psen2, Acaa1b, Mcoln2, Prune, Sqstm1, Lnx2, Tnfaip1, Cyth3, Trpv2, Ccl6, Map2k3, Pdk4, Aig1, Sgk1, Socs2, Sgpl1, Plek, Adarb1, Arsg, Grhl1, Acox1, Rhbdf2, Pfkp, Net1, Gpr137b, Pdlim7, Cxcl14, Rnf180, Samd8, Spryd7, Slc39a14, Lrp12, Fam83f, Naga, Vdr, Ccdc8…
3	Misharin et al. 2017	Infiltrating monocytes (2)	2.780913112029704e-09	3.575459715466762e-08	6822, 1216, 1004, 246	Xpo6, Icosl, Ddx3x, Ccl3, Sec24b, Tmem39a, Ebi3, Etv3, Ier3, Nob1, Pkn2, Clint1, Crip1, Dus3l, Relt, Sertad1, Nuak2, St3gal1, Strip1, Arnt, Srf, Cers2, Plekho1, Tox4, Serinc3, Myo1c, Pitpna, Mfng, Kdm6b, Appbp2, Ndel1, Arrb1, Ccl4, Ccl9, Bc005537, Rnf145, Plscr3, Arid3a, Tnfaip3, Reps1, Atp2b1, Srgn, Pofut2, Ppp2ca, Pgam2, Twistnb, Tspan13, Prkar1a, Id2, Per1, Gosr2, Ap4s1, Arg2, Srsf5, Wdr37, Gp…
3	Misharin et al. 2017	Monocyte-derived (3)	0.002767574643520106	0.01747941880117962	6822, 677, 1004, 124	Tfe3, Pdgfb, Itga5, Tubb6, Tcirg1, Cnot11, Impdh1, As3mt, Il7r, Bcl2l1, Slc3a2, Ptprs, Gadd45b, Adamtsl4, Slc12a4, Cyth4, Cxcl16, Tmbim4, Fbxw11, Pex13, Tcn2, Gna13, Nr1d1, 2010111i01rik, Scamp1, Plau, Eaf1, Tef, Twf1, Smarcd1, Slc11a2, Akirin1, Abcc1, Pisd, Tnfrsf12a, Mapre2, Tnf, Atp9b, Zfpl1, Tollip, Ubtd1, Dnmbp, Tnfrsf11a, Rgl1, Desi2, Mmadhc, Gatm, E2f5, Arfgap1, Nmd3, Pla2g12a, Adam15, Doc…
3	Misharin et al. 2017	Early fibrosis (4)	1.0	1.0	6822, 1408, 1004, 58	Hip1r, Ubc, Tmem184b, Fxyd5, Golga7, Atf6b, Il12rb2, Fyn, Gtpbp4, Ero1l, Psme1, Fam134b, Litaf, Abca3, Slc25a25, Cytip, Ubr1, Rae1, Tlr2, Ugcg, Hivep3, Rhoh, G3bp2, Unc45a, Pik3c2a, Mvp, Copb1, Atp13a1, Cish, Smyd5, Zdhhc5, Dusp5, Klf16, Prdm1, Tmem214, Gbp2b, Elovl6, Ddx24, Dennd4b, Maff, C130050o18rik, S1pr4, Hcar2, Cdc42ep2, Gpr171, Hnrnpc, Tor3a, Mesdc1, Top1, Gm10382, H2-q6, D330041h03rik, A…
3	Misharin et al. 2017	Late fibrosis (5)	2.6113282855399552e-23	1.044531314215982e-21	6822, 1338, 1004, 317	Slfn4, Trim25, Nom1, Ifrd1, Brpf1, Supt6, Spi1, Ppard, Def6, Golga2, Map2k7, Stat3, Ppan, Tax1bp1, Zbtb17, Mob1b, Abhd1, Mark3, Zfp655, Hnrnph1, Fnbp4, 1700109h08rik, Ubp1, Kansl3, Med15, Tmem87b, Rbsn, Naf1, Fbxw5, Ppil4, Col20a1, Cyth1, Mafk, Ksr1, Zkscan6, Cwc25, Ppp1r12c, Xab2, Utrn, Ccdc59, Hbs1l, Cry1, Ddx50, Tbk1, Frs2, Mdm2, Osbpl8, Cabin1, Cpeb4, Kremen1, Trim11, Ggnbp2, Tlk2, Rffl, 1810…
3	Paul et al. 2015	Erythroid progenitors (1)	0.992739682710055	1.0	1781, 169, 220, 11	Hnrnpc, Hs6st1, Fam53b, Atf4, Abca3, Arhgap23, Cyth3, Ehd1, Abhd16a, Pla2g12a, Tspan13
3	Paul et al. 2015	Erythroid progenitors (2)	1.0	1.0	1781, 92, 220, 0
3	Paul et al. 2015	Erythroid progenitors (3)	0.16902955224979602	0.4377743799275292	1781, 51, 220, 8	Picalm, Psen2, Wdr4, Pcf11, Usp36, Klf9, Zfp800, Eif5
3	Paul et al. 2015	Erythroid progenitors (4)	0.6402720363344035	1.0	1781, 17, 220, 1	Rabgef1
3	Paul et al. 2015	Erythroid progenitors (5)	0.934091807318026	1.0	1781, 88, 220, 6	Pprc1, Ddx24, Mt1, Uck2, Ppp1r15a, Gadd45a
3	Paul et al. 2015	Erythroid progenitors (6)	0.8672625038817723	1.0	1781, 38, 220, 2	Prelid2, Nt5c2
3	Paul et al. 2015	Erythroid progenitors (7)	0.563136974799633	1.0	1781, 65, 220, 7	Inf2, Ptp4a2, Chd2, Sqstm1, Clec4d, Rgl1, Arrb1
3	Paul et al. 2015	Erythroid progenitors (8)	0.05189552973739683	0.19665674426803006	1781, 119, 220, 20	Ripk3, Gabarapl1, Def6, Ddx3x, Srrm2, Bcl2l1, Rap1b, Rnf180, Plek, Elf1, Atmin, Son, Ccnd2, Cish, Clint1, Sf3b1, Fnbp4, Mapk6, G3bp2, Lmo2
3	Paul et al. 2015	Neutrophil (9)	0.5705403479120085	1.0	1781, 82, 220, 9	Rapgef5, Ninj1, Snord49b, Trim25, Lrrfip1, Rbbp6, Stat3, Atp10d, Smad1
3	Paul et al. 2015	Monocyte (10)	0.1069463423744311	0.3235351534016403	1781, 21, 220, 4	Etv6, Vdr, Gpr171, Cdkn1a
3	Paul et al. 2015	DC (11)	0.014165711624535234	0.06891427276800925	1781, 192, 220, 33	Camk1d, Net1, Cst3, Tubb2a, Lgals3, Cyp27a1, Sik1, Id2, Naga, Sntb2, Ucp2, Crip1, Cytip, Gatm, Sh3tc1, Pfkp, Ccnd1, Slfn2, Cd300a, Litaf, Eif4e3, Pitpna, Afmid, Ptpn1, Irf5, Unc93b1, Trpv2, Sgk1, Tmem184b, Lrrc58, Coro7, Unc119b, Plekho1
3	Paul et al. 2015	Basophil (12)	0.8345084359771698	1.0	1781, 25, 220, 1	Ier3
3	Paul et al. 2015	Basophil (13)	0.013575360683103433	0.06694698419064707	1781, 124, 220, 23	Ebi3, Wbp2, Rassf2, Ube2q1, Trim24, Man2b1, Slc3a2, Hip1r, Tet2, Sh3pxd2b, Ccl9, Ptprs, Psme1, Rlf, Irf2bp2, Pdlim7, Sertad1, Plaur, Srgn, Dock7, Clec4e, Tax1bp1, Cdh1
3	Paul et al. 2015	Monocyte (14)	0.4900260948571403	0.9333830378231244	1781, 29, 220, 3	Hnrnph1, Tlr2, Nuak2
3	Paul et al. 2015	Monocyte (15)	0.6409322858982702	1.0	1781, 26, 220, 2	Nat8l, Smyd5
3	Paul et al. 2015	Neutrophil (16)	0.7148963886801569	1.0	1781, 29, 220, 2	Pcnx, Eepd1
3	Paul et al. 2015	Neutrophil (17)	0.3266195596272795	0.7258212436161767	1781, 68, 220, 9	Tnfrsf1a, Cd14, Pnpla2, Jdp2, Impdh1, Chd7, Zdhhc20, Emilin1, Trem1
3	Paul et al. 2015	Eosinophil (18)	0.06348912581715627	0.2332253601446557	1781, 386, 220, 56	Pfkfb3, Arid3a, Chd1, Ltbr, Gadd45b, Dennd4a, Utrn, Tor3a, Per1, Csrnp1, Sla, Vat1, Aff4, Vamp2, S1pr4, Ndst2, Dido1, Ralgds, Tbxas1, Vav3, Amfr, Cyth4, Ugcg, Tirap, Emilin2, Cbr3, Atp2b1, Csf2rb2, Lrmp, Pkn2, Ppp1r15b, Itpr1, Tacc1, Polr3d, Lpcat2, Cyth1, Hectd1, Isg20l2, Ttyh2, Ccl6, Gnl2, Nucb2, Ubtd1, Cdk13, Arl8a, Tgfbr2, Gpr132, Osbpl8, Tcf25, Oaf, Gnptab, Adam15, Il4ra, Tcn2, Tcirg1, Tmem1…
3	Paul et al. 2015	Lymphoid (19)	0.17244097721204876	0.4402748354350181	1781, 160, 220, 23	Il10ra, Mgat4a, Nmd3, Zkscan1, Jak1, Nfil3, Prkag1, Ssh1, Gch1, Slc35e4, Birc3, Lrrc8c, Tubb6, Socs1, Malt1, Fyn, Itgb2, Mllt6, Gramd1b, As3mt, Fxyd5, Zbtb38, Smap2
3	Thion et al. 2018	Progenitor 1 (1)	0.0002756317305920124	0.002025049449247438	4360, 292, 583, 59	Itgb2, Itga5, Ifrd1, Spi1, Map2k7, Stat3, Pkn2, Zbtb17, Dus3l, Bcl2l1, Golga7, Arnt, Slc12a4, Kdm6b, Ppp1r12c, Aig1, Ccdc59, Plek, Tspan13, Rabep1, Arg2, Pfkp, Gpd1, Slc15a3, Kcnk7, Rptor, Slc25a25, Arfgap1, Ube2j1, Ncdn, Aff1, G3bp2, Zkscan1, Gabarapl1, Lrmp, Furin, Il4ra, Fbxl2, Klf9, Ino80, Midn, Tbcc, Rbpj, Lats1, Rabggta, Tet2, Tmco4, Tom1, Zfp513, Cirbp, Rexo1, Aph1c, Fiz1, Tacc1, Zfp777, K…
3	Thion et al. 2018	Progenitor 2 (2)	0.9999601270393608	1.0	4360, 916, 583, 87	Supt6, Cnot11, Nob1, Ppan, Slc3a2, Srf, Lnx2, Pitpna, Mafk, Cwc25, Map2k3, Reps1, Hbs1l, Ddx50, Acox1, Ap4s1, Gtpbp4, Dph3, Dcp1a, Lsg1, Ercc4, Wiz, Gnl1, Smndc1, Rnf25, Thap4, Ing5, Arl8a, Uck2, Atf6, Cytip, Lin7c, Pex16, Rae1, Fbxw7, Gtf2b, Gnl2, Yrdc, Rhof, Tes, Itpr1, Sema4b, Rbbp6, Acsl4, Slc7a2, Usb1, Tirap, Slc7a6os, Arl6ip5, Klf16, Spryd3, Inf2, Smim3, Prr3, Taf5l, Sde2, Tmem214, Srrm2, E…
3	Thion et al. 2018	Progenitor 3 (3)	0.9999999999991996	1.0	4360, 967, 583, 56	Xpo6, Ccnd2, Trim25, Tcf25, Tubb6, Def6, Impdh1, Relt, Fxyd5, Mcoln2, Arid3a, Gosr2, Net1, Pdlim7, Ripk3, Ets2, Nus1, Sik1, Emilin2, Pmaip1, Ehd1, Rbms1, Wwtr1, Bcar3, Emilin1, Rilpl2, Ddx54, Emp1, Wwc2, Mt1, Piwil2, Vav3, Jdp2, Gnptab, 1810055g02rik, Mical2, Neurl2, Sh3pxd2b, Szrd1, Elovl6, Alkbh5, Mapk6, Nat8l, Prmt6, Rarres1, Arhgap23, Hic2, Lgals3, Tmem154, Rlim, Nfil3, Eif1a, Eno1b, Hnrnpc, …
3	Thion et al. 2018	Embryonic 1 (4)	0.008357906817790382	0.044247741976537316	4360, 257, 583, 47	Ube2g2, Ppil4, Fyn, Osbpl8, Tlk2, Trip11, Eif5, Gpr132, Ripk1, Eaf1, Zdhhc20, Slc39a14, Vdr, Il1rap, Scaf4, Abcc1, Ube2j2, Pisd, Ccny, Snx24, Nt5c2, Inpp5a, Tma16, Rgl1, Slc7a11, Dffb, Ddx47, Cacul1, Mitf, Hectd1, Tab3, Otud4, Ldlrap1, Serpine1, Ptger4, Pcf11, Ubr3, Wbp1l, Proser1, Rap1b, Ercc6, Bloc1s2, Hopx, Ube2d3, Slc48a1, Gm15922, Tmem189
3	Thion et al. 2018	Embryonic 2 (5)	0.04175218920680367	0.15990200121754597	4360, 654, 583, 101	Polr3d, Sec24b, Rnd2, Ebi3, Mark3, Zfp655, Tmem87b, Strip1, Sqstm1, Sult4a1, Atp2b1, Tbk1, Pofut2, Spag9, Per1, Srsf5, Psme1, Lrp12, Twf1, Litaf, Slc11a2, Cdkn1a, Clec4n, Chd1, Pla2g7, Man2a1, Map3k8, Rnf138, Riok3, Tollip, Inpp4a, Tnfrsf11a, Dclre1c, Mrc1, Mmadhc, Ralgds, Tmem141, Traf6, Ehd4, Rassf2, Adam15, Pdlim5, Ugcg, Plin2, Dnajb6, Cdk8, Wasl, Bhlhe40, Clec4e, Clec4d, Etv6, Unc45a, Mvp, Zf…
3	Thion et al. 2018	Adult 1 (6)	6.057239790006528e-10	8.386947401547502e-09	4360, 904, 583, 178	Pdgfb, Icosl, Tcirg1, As3mt, Il7r, Tmed4, Mettl17, Man2b1, Ergic3, Abhd16a, Hnrnph1, Fnbp4, Ubc, Tmem184b, Ubp1, Nuak2, Med15, Ptprs, Fbxw5, Gadd45b, Cers2, Serinc3, Afmid, Myo1c, Cyth3, Cyth4, Cxcl16, Rnf145, Sgk1, Sgpl1, Tmbim4, Adarb1, Tcn2, Trim11, Arsg, Prkar1a, Rffl, Nr1d1, Vamp2, Wdr37, Gpr137b, Gadd45g, Scamp1, Kctd6, Kat6b, Nr1d2, Zswim8, Camk2g, Rbm26, Sla, Tef, Naga, Pde1b, Tbc1d23, Cd…
3	Thion et al. 2018	Adult 2 (7)	0.16762304965177927	0.4377743799275292	4360, 370, 583, 55	Brpf1, Ppard, Golga2, Tmem39a, Tax1bp1, Abhd1, Tnfaip1, Mfng, Zkscan6, Srgn, Mdm2, Pcnx, Sharpin, Mapre2, Brd2, Ubtd1, Pip4k2c, Glul, Polr3f, Ptpn1, Pla2g12a, Phc2, Gmeb1, Pex14, Nfkbib, Bckdhb, Amigo3, Chsy1, Malt1, Usp36, Zdhhc5, Prpf39, Sh3tc1, Prdm1, Usp38, Ythdf1, Zfp800, Dhx33, Erf, Tspyl2, Mul1, Cdk13, Zfp281, Ubac2, Cmtr2, Unc119b, Atp10d, Aff4, Ndfip2, Kcmf1, Itpk1, Vps37b, Atxn1l, Eif4e…
4	Culemann et al. 2019	CCR2+IL1B+ infiltrating macrophages (1)	0.17512661500143417	0.4429812490035668	1673, 275, 132, 25	Sirpb1c, Cd52, Tmsb10, Mcemp1, Rplp0, Chil3, Ly6e, Bin2, Fcer1g, Rps7, Flot1, Pirb, Nfe2l2, Hck, Pold4, Snx1, Rnpep, Rab32, Ptpn6, Ndufa3, Gdi2, Hebp1, Ccdc12, Ifnar2, Twf2
4	Culemann et al. 2019	CX3CR1+ lining macrophages (2)	0.017094859086298663	0.07889934962907075	1673, 198, 132, 23	Itgb5, Nupr1, Tmsb4x, Clec12a, Alox5, Gltp, Gna15, Fn1, Gng5, Sptssa, Nagk, S100a13, Tnfrsf21, Plxnb2, Ptpra, Mgst3, Itgav, Sec14l1, Ubxn1, Mapk3, Samd9l, Akr1b3, Bmp2k
4	Culemann et al. 2019	RETNLA+ interstitial macrophages (3)	0.02101207072632656	0.09113669230695856	1673, 170, 132, 20	Snx2, Ap1b1, Alox5, Ap2a2, Clta, Dusp22, Gltp, Mgst3, Dse, Sec14l1, Pts, Serpinb1a, Akr1b3, Tsen34, Anp32a, Hp1bp3, Rsrp1, Mid1ip1, Tep1, Cnpy2
4	Culemann et al. 2019	MHCII+ interstitial macrophages (4)	0.24789119315798716	0.587110720637338	1673, 43, 132, 4	Clec12a, Ap2a2, Dse, Alox5
4	Culemann et al. 2019	CCR2+ARG1+ infiltrating macrophages (5)	0.9873856166426209	1.0	1673, 252, 132, 11	Fn1, Rps3a1, Rpl22, Itgav, Atp6v1e1, Cav2, Ube2a, Ptbp3, Eif4g2, Uqcr10, Sfpq
4	Culemann et al. 2019	MHCII high dendritic cells (6)	0.26733074521934785	0.6249290147984755	1673, 124, 132, 11	Spint1, Syngr2, Clec4b1, Cd52, Rps7, Vrk1, Rplp0, Tmsb10, Rogdi, Myo1g, Trappc5
4	Culemann et al. 2019	STMN1+ proliferating cells (7)	0.9677399240625986	1.0	1673, 611, 132, 38	Hjurp, Bicd2, Cisd1, Hp1bp3, Fam111a, Sfpq, Numa1, Rpl22, Klhl5, Eif4g2, Cav2, Tcf3, Mrps25, Ppp2r5c, Mapk1, Vrk1, Ubald2, Tial1, Luc7l3, Pcbp2, 1810037i17rik, Ivns1abp, Rnaseh2c, Cpsf2, Uqcr10, Tardbp, Brd7, Mrpl34, Qdpr, Rpl35a, Oxct1, Itgav, Rpl21, Rps3a1, Cox20, Tomm7, Ctnnb1, Cnih4
4	Gautier et al. 2012	Spleen (1)	0.0828119821107092	0.27345737910663986	119, 16, 19, 4	Cd300e, Tgm1, Nr1h3, Cd1d1
4	Gautier et al. 2012	Lung (2)	0.5997950550083644	1.0	119, 81, 19, 12	Dna2, Mak, Matn2, Cd200r4, Gal, Atp6v0d2, Card11, Olr1, Atp10a, Mtmr7, Trim29, Htr2c
4	Gautier et al. 2012	Peritoneal (3)	0.3930324608439424	0.7955026412748306	119, 14, 19, 2	Fn1, Cyp2ab1
4	Gautier et al. 2012	Microglia (4)	0.3748995618187368	0.7939049544396779	119, 8, 19, 1	Tmem19
4	Lavin et al. 2014	Microglia (1)	0.0065818897053170995	0.03790548800249348	1703, 281, 231, 51	Gdi2, Gna15, Golm1, Rps6ka1, Bmp2k, Sipa1, Cmtm7, Twf2, Syngr2, Il16, Rgs19, Kcnk6, Hps4, Nfe2l2, Rap1gds1, Tspan14, Hs1bp3, Cmtm6, Dync1i2, Oxct1, Abhd15, Dnajb9, Ptpra, Mcfd2, Slc46a3, Slc35b2, Commd8, Akirin2, Mid1ip1, Gpr160, Gatc, Stard5, Prpsap2, Tnfrsf21, Bicd2, Mpi, Gcnt1, Zfp260, Pik3cg, Numa1, Rdh14, Irgm2, Naa35, Ccng2, Galnt10, Zfp282, Abcd3, Msrb2, Kbtbd2, Bcdin3d, Itgav
4	Lavin et al. 2014	Kupffer cells & Spleen MΦ (2)	0.5965740155004372	1.0	1703, 114, 231, 14	Pura, Plxnb2, Itgb5, Hk3, Slc7a7, Ifnar2, Dhrs1, Acp2, Srek1ip1, Stat2, Snta1, Aagab, Parp9, Snap47
4	Lavin et al. 2014	Kupffer cells & Spleen & Lung MΦ (3)	0.49640021303491144	0.9356234381809849	1703, 262, 231, 35	Nr1h3, Luc7l3, Irf8, Stat1, Nmt1, Hebp1, Prdx2, Pisd-ps1, Blvra, Aldh3b1, 2310033p09rik, Tbc1d13, Cela1, Anp32a, Nagk, Brd3, Cd300e, Hnrnpul2, Nod1, Thoc2, Nkap, Magt1, Opa3, Zmynd8, 2510002d24rik, Ubqln1, Scrib, Ttc38, Siglec1, Acot11, Ccdc125, Tcf3, Sfxn2, Lrrc45, Miip
4	Lavin et al. 2014	Lung MΦ (4)	0.7717697879662856	1.0	1703, 175, 231, 20	Mapk3, Atp6v0d2, Card11, Atp6v1e1, Dhrs7b, Yy1, Olr1, Hadha, Qdpr, Akr1b3, Atp10a, Gal, Phgdh, Mrps6, Trp53inp2, Pnpla8, Spef1, Zranb2, Cd200r4, Trim29
4	Lavin et al. 2014	Lung & Peritoneal MΦ (5)	0.201160416106064	0.4960119849190619	1703, 142, 231, 22	Fn1, Tnfsf13, Stxbp2, Snx1, Gars, Plin3, Alox5, Gyg, Ms4a8a, Add3, Dpp9, Trappc5, Stk38, Serpinb1a, Ube2a, Sart1, Nkiras2, Snx10, Mri1, Idh1, Abcd2, Fut7
4	Lavin et al. 2014	Peritoneal MΦ (6)	0.1578148614430626	0.4271680460112972	1703, 124, 231, 20	Acly, Rab32, Tnfaip8, Rab27a, Nupr1, Dusp23, Snx2, Engase, Cdan1, Zfp706, Gtf2i, Samsn1, Pik3c3, Snx27, Mier1, Cav2, Metap1d, Cyp2ab1, Pot1a, Prkd3
4	Lavin et al. 2014	Ileal & Colonic MΦ (7)	0.9428304526667481	1.0	1703, 100, 231, 8	Ap1b1, Uqcr10, Pold4, Recql5, Tmem88, Rogdi, Spint1, Cisd3
4	Lavin et al. 2014	Monocytes (8)	0.7084784758065297	1.0	1703, 161, 231, 19	Ly6e, Esyt1, Myo1g, Myo1f, Abcd1, Rnaseh2c, Rab3d, Slc35c1, Fam111a, Fam32a, Lrwd1, Lta4h, Cnot3, Ppm1m, Gapt, Arhgef18, Ggh, Kctd20, Vrk1
4	Lavin et al. 2014	Shared (9)	0.46394295108599476	0.9028079048159899	1703, 120, 231, 16	Rpl22, Rpl26, Rps7, Gfer, Krtcap2, Ai413582, Rpl35a, Snx20, Rpl29, Tomm7, Cct4, Asnsd1, Cnih4, Tspan32, Gmds, Edem1
4	Lavin et al. 2014	Shared (10)	0.567299628542522	1.0	1703, 142, 231, 18	Tmsb4x, Rplp0, Fcer1g, Cd52, Sh3bgrl3, Tmsb10, Neat1, Pcbp2, S100a13, Ndufa3, Gltp, 1110008p14rik, B3gnt8, Samd1, Pgap2, Cript, Cd101, Impa2
4	Lavin et al. 2014	Shared (11)	0.8046386913947812	1.0	1703, 82, 231, 8	Tln1, Ehbp1l1, Rnpep, Tep1, Clec12a, Ccdc12, Irak4, Ap1g2
4	Matcovitch-Natan et al. 2016	Yolk sac (1)	0.1646213991819796	0.4377743799275292	1916, 219, 204, 27	Snx2, Cela1, Ap2a2, Sh3bgrl3, Dse, Clta, Plin3, Nupr1, Ostf1, Srp14, Akr1b3, Gnpda1, Idh1, Ap1b1, Atp6v1e1, Rab3d, Trmt112, Rab13, Dhrs1, Ptbp3, Dusp22, S1pr2, Nkiras2, 1110008p14rik, Sord, Ccng1, Akr1e1
4	Matcovitch-Natan et al. 2016	Early microglia E1 (2)	0.38623824531858214	0.7953026643433446	1916, 580, 204, 63	Prdx2, Tmsb10, Sfpq, Abracl, Sumo1, Mrpl34, Tomm7, Rab32, Tmem88, Rplp0, Ncbp2, Gng5, Mplkip, Coa6, Galk2, Cct4, Sptssa, Cyb5r4, Add3, Timm10b, Cript, Dynlt1c, Lxn, Mmd, Tomm22, Tmsb4x, Tnfaip8, Ubfd1, Zfp207, Qdpr, 1810037i17rik, Luc7l3, Mrps6, Commd6, Commd7, Rnaseh2c, Coa4, Cisd1, Sdhaf2, Rpl26, Pcbp2, Vps26b, Bet1, Snx1, Apaf1, Agps, Ppp1cb, Cpsf2, 1700123o20rik, Tstd3, Pde6d, Gmds, Dusp23, Z…
4	Matcovitch-Natan et al. 2016	Early microglia E2 (3)	0.9998793916897624	1.0	1916, 376, 204, 21	Uqcr10, Rnpep, Rpl22, Gyg, Impa2, Eif4g2, Ints8, Mapk1, Fubp1, Tardbp, Polr2g, Pgm1, Dna2, Ehbp1l1, Dpp9, Hadha, Ywhab, Fam50a, Aco1, Smarcb1, Rbm14
4	Matcovitch-Natan et al. 2016	Pre-microglia P1 (4)	0.01977872178034387	0.08683341269419259	1916, 148, 204, 23	E2f1, Cd52, Ctnnb1, Rbm10, Hjurp, Idh3g, Elmo2, Phgdh, Dctn1, Tsen34, Tmem164, Rab14, Tm9sf3, Rpain, Copa, Kdm1b, Adi1, Senp3, Tbc1d10b, Gltp, Tgs1, Hk3, Tln1
4	Matcovitch-Natan et al. 2016	Pre-microglia P2 (5)	0.07235070009787832	0.24949029478994653	1916, 184, 204, 25	Ubxn1, Snta1, Scnm1, Mpi, Esyt1, Taok2, Snx32, Brpf3, Ctns, Rps6ka1, Trp53, Plxnb2, Gba2, Oxct1, Slc39a3, Maz, Sipa1, Szt2, Miip, Xiap, Galnt10, Lman2l, Slc4a2, Tti1, Nfam1
4	Matcovitch-Natan et al. 2016	Mature microglia A1 (6)	0.7306786949989996	1.0	1916, 208, 204, 19	Itgb5, Golm1, Spint1, Hps4, Gna15, Ivns1abp, Abhd15, Kcnk6, Tnfrsf21, Zbtb18, Syngr2, Cmtm7, Herc2, Mepce, Abcd1, Idua, Slc7a7, Bcdin3d, Il16
4	Matcovitch-Natan et al. 2016	Mature microglia A2 (7)	0.11088049058161843	0.33093562468695636	1916, 201, 204, 26	Ppcdc, Numb, Cmtm6, C5ar2, Pknox1, Gcnt1, Pura, Samsn1, Bicd2, Cdk10, Ccng2, Bin2, Slc31a2, Cdkn1b, Commd8, Bend6, Irf8, Snx20, Bmp2k, Rab39, Alox5, Msrb2, Rdh14, 2510002d24rik, Ly6e, Tspan14
4	Misharin et al. 2017	AM differentiation (1)	0.9938388044690752	1.0	6822, 2183, 1148, 331	Cav2, Tspan32, Snapin, Cnnm3, Vps50, Akr1b3, Coasy, Siae, Blvra, Acp2, Nr1h3, Ddb2, Rgs19, Crot, Zfp81, Mmd, Tbccd1, Stxbp2, Mri1, Prkaca, Ctns, Zbtb32, Ctnnb1, 0610009b22rik, Scrn3, Tfcp2, Ai597479, Pigyl, Gltp, Mcemp1, Tex261, Slamf6, Qdpr, Plgrkt, Gtf3a, Mtif3, Etaa1, Glod4, Ift52, Copz2, Natd1, Rab3d, Atp6v1e1, Tmem129, Mtrf1l, Hint3, Rab32, Echdc1, Actr6, Ccdc53, Mum1, Dip2a, Rad50, Ascc2, P…
4	Misharin et al. 2017	Infiltrating monocytes (2)	0.9983275624469102	1.0	6822, 1216, 1148, 170	Narf, Ccm2, Dynlt1c, Cd52, Kat2b, Celf2, Vrk3, Dhrs1, Ap2a2, Cdkn1b, Fam32a, Nosip, Ptpn6, Senp3, Kctd20, Pknox1, Tmco6, Gabpa, Hps5, Ppp1cb, Nfe2l2, Ube2a, Acot8, Zfp207, Fam134c, Ppp2r5c, Stk4, Mtmr4, Sp2, Ccdc12, Apaf1, Pex7, Ppm1m, Papolg, Pum2, Klhdc2, Yy1, Xrcc4, Mtmr6, Sugt1, Fbxo4, Tgm1, Oxr1, Rogdi, Ly6e, Slc35a5, Samsn1, Ifnar2, Ccdc167, Prkd3, Ndufaf7, Slc25a45, Adrbk1, Shoc2, Add3, Ar…
4	Misharin et al. 2017	Monocyte-derived (3)	0.9999999868367119	1.0	6822, 677, 1148, 65	Gtpbp3, Mid1ip1, Ap1b1, Ubxn11, Ikbip, Slc25a19, Sec14l1, Vipas39, Srek1ip1, Rhobtb2, Emc9, Ttll1, Tarbp2, Wash1, Mcfd2, Ptdss2, Sumf2, Rhot2, Fn1, Lamc1, Itgav, Ptpra, Zc3h8, Mgme1, Tmem55a, Sh3bgrl3, Miip, Gatc, Swap70, Nradd, Ipo13, Snx2, Bmp2k, Rabgap1, Cnep1r1, Parp12, Ift88, Accs, Iqcc, Dennd6a, Dcaf17, Alkbh2, Sptssa, Morn2, Zfp560, Kcnk6, Ccdc66, Smim5, Dand5, Rcan3, Irak4, Cnih4, 1190007…
4	Misharin et al. 2017	Early fibrosis (4)	6.260579955457739e-28	2.817260979955982e-26	6822, 1408, 1148, 379	Brat1, Mcts1, Smarcb1, Slc7a7, Heatr6, Lman2l, Gmcl1, Dpp9, Gtf2h4, Il16, Fam50a, Idh3g, Prpf6, Prkra, Tmem143, Ggct, Timmdc1, Bcl2l12, Hck, Rps6ka1, Taf6l, Rrnad1, Prdx2, Ubqln1, Ctr9, Eif4g2, Tomm40l, Tep1, Osgep, Cct4, Ift22, Pdcl, Srp14, Snap47, Cars, Dhdds, Mplkip, Tvp23b, Mrps25, Slc25a11, Dnajb9, Rnf5, Vps45, Lta4h, Nkap, Elmo2, Nkiras2, Ywhab, Cdk5rap3, Pank3, Slc35b4, Ap4m1, Gyg, Mrpl24,…
4	Misharin et al. 2017	Late fibrosis (5)	0.9622512641598873	1.0	6822, 1338, 1148, 203	Abhd15, Crnkl1, Hdgfrp2, Arhgef18, Ampd3, Tfap4, Nr2c2, Tpr, Crkl, Ppp2cb, Brms1l, Nlk, Smurf2, Cep95, Rpain, Rmnd1, Ccar1, Tcf3, Helb, Eif4enif1, Ccdc117, Ppm1d, Luc7l3, Gtf2a1, Vrk1, Rps6ka5, Ccdc88c, Smad5, Nudt13, Xpnpep3, Scrib, Nde1, Bfar, Crybg3, Wdr53, Cdc5l, Stk38, Luc7l, Ercc3, Smad2, Osbp, Ehbp1l1, Lrrc45, R3hcc1l, Pias2, Zfp282, Uimc1, Angel2, Stam, Ttf1, Brd3, Card9, Tubgcp4, Cdan1, …
4	Paul et al. 2015	Erythroid progenitors (1)	0.6590859430196305	1.0	1781, 169, 235, 20	Josd2, Samd1, Mgst3, Aco1, Cela1, Rnaseh2c, Daam1, Ampd3, Uros, Prdx2, Aldh18a1, 2210016f16rik, Brpf3, Urod, Prkaa1, Tomm22, Hebp1, Taf12, Ap1b1, Apeh
4	Paul et al. 2015	Erythroid progenitors (2)	0.9356782716843446	1.0	1781, 92, 235, 7	Tcf3, Brd7, Cct4, Sfpq, Prkaca, Scrn3, Uqcr10
4	Paul et al. 2015	Erythroid progenitors (3)	0.9212534554844296	1.0	1781, 51, 235, 3	Eif4g2, Ubqln1, Rbm43
4	Paul et al. 2015	Erythroid progenitors (4)	0.39333186151922184	0.7955026412748306	1781, 17, 235, 2	Ublcp1, Tpr
4	Paul et al. 2015	Erythroid progenitors (5)	0.9584590783481378	1.0	1781, 88, 235, 6	Csk, Aqr, Gars, Ttc27, Luc7l, Cars
4	Paul et al. 2015	Erythroid progenitors (6)	0.38614489974224825	0.7953026643433446	1781, 38, 235, 5	Dcaf4, Golm1, Phactr4, Ints8, Nfe2l2
4	Paul et al. 2015	Erythroid progenitors (7)	0.03912976036765413	0.1544202047668238	1781, 65, 235, 13	Ccng2, Gna15, Rbm5, Mier1, Sord, Cpsf2, Stk38, Samsn1, Tspan32, Trp53, Pdrg1, Ptpra, Papola
4	Paul et al. 2015	Erythroid progenitors (8)	0.7251697672406199	1.0	1781, 119, 235, 13	Zmynd8, Pcm1, Ncoa3, Xkr8, Bmp2k, Qdpr, Nupr1, Celf2, Luc7l3, Hp1bp3, Fubp1, C1galt1, Anp32a
4	Paul et al. 2015	Neutrophil (9)	0.7763024512389467	1.0	1781, 82, 235, 8	Kdm3b, Cggbp1, Ctnnb1, Herc2, Gtf2i, Rad50, Rhbdd2, Lrwd1
4	Paul et al. 2015	Monocyte (10)	0.13256645933591055	0.37577893984982513	1781, 21, 235, 4	Cpne3, Casp7, Plxnb2, Heatr5a
4	Paul et al. 2015	DC (11)	0.38846781368653066	0.7953026643433446	1781, 192, 235, 26	Lrrk2, Myo1g, Ifnar2, Slc46a3, Tmsb10, Cd52, Myo1f, Slc31a2, Tep1, Twf2, Soat1, Hck, Dctn5, Rogdi, Gdpd3, Rab32, Pcbp2, Ptpn6, Gigyf2, Irf8, Snx1, Snx10, Prkag2, Syne2, Ppm1m, Ctnna1
4	Paul et al. 2015	Basophil (12)	0.003122552724967637	0.019381361741178434	1781, 25, 235, 8	Smarcc2, S1pr2, Cxcr4, Klhl22, Sec22c, Plekhg3, Fbxo4, Fut7
4	Paul et al. 2015	Basophil (13)	0.27189085433509025	0.6314884358750483	1781, 124, 235, 18	Senp7, Klhdc2, Esyt1, Pde6d, Tnfaip8, Idh1, Cnpy2, Abhd15, Slc35b4, Ly6e, Rgs19, Zfp207, Ostf1, Cpt2, Alox5, Cmtm7, Stard5, Rps6ka5
4	Paul et al. 2015	Monocyte (14)	0.5451236967460841	0.9895297763232399	1781, 29, 235, 3	Clta, Abcd2, Rnpep
4	Paul et al. 2015	Monocyte (15)	0.11704346682095153	0.3398036133511496	1781, 26, 235, 5	Matn2, Lta4h, Phgdh, Zfp706, Dpp9
4	Paul et al. 2015	Neutrophil (16)	0.07692999961515813	0.258829905247261	1781, 29, 235, 6	1600014c10rik, Nod1, Ticam2, Olr1, Ccdc125, Canx
4	Paul et al. 2015	Neutrophil (17)	0.552223923085559	0.9940030615540062	1781, 68, 235, 8	Kcnk6, Krtcap2, Rpia, Oxr1, Hk3, Anapc13, Rps6ka1, Mrpl34
4	Paul et al. 2015	Eosinophil (18)	0.011872591090818726	0.059362955454093626	1781, 386, 235, 64	Lxn, Ap2a2, Cisd3, Abcd1, Klhl5, Edem1, Magt1, Gstt3, Srpk2, Nfam1, Gabpb2, Dync1i2, Snx20, 2510002d24rik, Rfng, 1810037i17rik, Mfn1, Wdr92, I830077j02rik, Ngly1, Hadha, Atp10a, Agfg2, Commd7, Cisd1, Rab3d, Trappc5, Brd3, Coq9, Tsnax, Ccdc69, Cep350, Fbxl8, Med20, Clec12a, Gapt, Tnfrsf21, Ptdss2, Gfer, Itgb5, Tsen34, Tarsl2, Bod1l, Itgav, Wrn, Gyg, Agps, Pik3cg, Ociad1, Dnajb9, Numa1, Ccar1, Dusp…
4	Paul et al. 2015	Lymphoid (19)	0.8723855650068908	1.0	1781, 160, 235, 16	Sbno1, Dennd2d, Rab19, Sh3bgrl3, Rab27a, Eif4enif1, Fam168b, Blvra, Stat1, Osbpl3, Lsm14a, Ggh, Add3, Dusp22, Fcer1g, Il16
4	Thion et al. 2018	Progenitor 1 (1)	0.7474247746642986	1.0	4360, 292, 711, 43	Snapin, Zbtb32, Hps5, Gle1, Actr6, Ngly1, Scrib, Ppil2, Aars2, Prepl, Tctn3, Tm9sf3, Creb1, Sh3glb2, Itpka, Zc3h8, Pot1a, Edem1, Det1, Pgap2, Magt1, Cep350, Sirt6, Dapk3, Heatr5a, Rmi1, Cnot3, Lrrk2, Fut7, Cdkn2aip, Vars2, Irf8, Nfkbil1, Spice1, Prr15, Kcnk6, Chtf8, Tada3, Ubald2, Lclat1, Trp53, Cnih4, Mon1b
4	Thion et al. 2018	Progenitor 2 (2)	0.035172861265414225	0.14227224781515865	4360, 916, 711, 167	Tspan32, Cd52, Celf2, Prpf6, Rgs19, Ggct, Timmdc1, Taf6l, Eif4g2, Kctd20, Tpr, Rbm14, Cct4, Dhdds, Ubxn11, Mcemp1, Acsf3, Gtf3a, Etaa1, Acot8, Ikbip, Ppm1m, Myo1g, 2310033p09rik, Pnpt1, Adi1, Klhdc2, Papola, Vrk1, Nol8, Ptcd2, Sugt1, Ttll1, Crybg3, Ncbp2, Wdr53, Hspbap1, Tarbp2, Twf2, Cdc5l, Ttc27, Srbd1, Luc7l, Vps52, Ercc3, Fam111a, Cdc37l1, Frmd8, Aldh18a1, Add3, Atp10a, Sumf2, Rhot2, Zfp282, …
4	Thion et al. 2018	Progenitor 3 (3)	0.9999999999632029	1.0	4360, 967, 711, 94	Mcts1, Smarcb1, Dpp9, Gtf2h4, Nr1h3, Prdx2, Prkaca, Vps45, Elmo2, Nkiras2, Ppp2r5c, Rab3d, Atp6v1e1, Gyg, Rab32, Apaf1, Ccar1, Helb, Ccng1, Rad50, Ascc2, Eif4enif1, Smad5, Tgm1, Tomm22, Gtpbp8, Ntan1, Cela1, Cep89, Kcnk5, Ccdc167, Plin3, Impa2, Rnaseh2c, Casp7, Sumo1, Asnsd1, Fn1, Pde6d, Lamc1, Dusp23, Mgst3, Dync1i2, Mkks, E2f1, Urod, Sh3bgrl3, Eya3, Rpl22, Ube4b, Pgm1, Smarcad1, C2cd5, Mbd4, Cu…
4	Thion et al. 2018	Embryonic 1 (4)	0.004389101334241974	0.026334608005451843	4360, 257, 711, 57	Ai597479, Ppp1cb, Ift52, Rpain, Tcf3, Prpsap2, Luc7l3, Gtf2a1, Yy1, Trappc13, Myo1f, Osbp, Uhrf2, Mitd1, Tada1, Brd3, Snx27, Zranb2, Atp6v0d2, Tstd3, Ccdc90b, Tmem126b, Rnf141, Pcm1, Ufsp2, Pts, Cyb5r4, Cdc14b, 3830406c13rik, Ppp1r21, Fbxo45, Uba6, Ankmy2, Phkb, Ehmt1, Cep44, Dse, Zmynd8, Ppip5k2, Tardbp, Wdr41, Gpr15, Ccdc125, Hyls1, Dand5, Cdh24, Irak4, Gtf2i, Tmem263, Syne2, Brpf3, Zfp72, 6720…
4	Thion et al. 2018	Embryonic 2 (5)	0.4575866922724596	0.8952783109678558	4360, 654, 711, 107	Cav2, Fam50a, Blvra, Idh3g, Dhrs1, Prkra, Ap2a2, Cdkn1b, Mmd, Stxbp2, Ctnnb1, Pdcl, Ap1b1, Gltp, Brms1l, Rnf5, Qdpr, Nkap, Zfp207, Copz2, Pank3, Pex7, Asb3, Galnt10, Nbas, Hs1bp3, Gdi2, Mlh3, Ttc33, Naprt, Prkdc, Nde1, Ifnar2, Timm21, Ostf1, Rtn3, Aldh3b1, Ehbp1l1, R3hcc1l, Gbf1, Stag2, Idh1, Als2, Stat1, Rbbp5, Soat1, Sord, Siglec1, Spef1, Rab13, Manba, Aco1, Scp2, Tceanc2, Zbtb8a, Zcchc8, Nipa2…
4	Thion et al. 2018	Adult 1 (6)	0.8655603624365343	1.0	4360, 904, 711, 136	Brat1, Kat2b, Slc7a7, Lman2l, Il16, Coasy, Acp2, Ddb2, Rps6ka1, Ampd3, Ctns, Crkl, Ube2a, Plgrkt, Cep95, Natd1, Rmnd1, Pik3cg, Rdh14, Sec14l1, Rps6ka5, Numb, Naa35, Golm1, Fbxo4, Oxct1, Emc9, Rogdi, Ly6e, Slc35a5, Klhl22, Itgb5, Samsn1, Msrb2, Ivns1abp, Tnfrsf21, Spast, Mcfd2, Hsd17b4, Pold4, Lrrc45, Hk3, Stradb, Angel2, Itgav, Atf2, Spint1, Snta1, Tti1, Pik3ca, Acp6, Rap1gds1, Slc9a1, Ociad1, Co…
4	Thion et al. 2018	Adult 2 (7)	5.218082872183883e-11	7.827124308275825e-10	4360, 370, 711, 107	Narf, Abhd15, Gmcl1, Vrk3, Arhgef18, Ubqln1, Pknox1, Tmco6, Gtpbp3, 0610009b22rik, Tfcp2, Mplkip, Tex261, Dnajb9, Nlk, Mtmr4, Cdk5rap3, Tmem129, Ccdc12, Papolg, Ccdc117, Ppm1d, Slc25a19, Nmt1, Pigh, Amer2, Rhobtb2, Mettl3, Oxr1, Ndufaf7, Smad2, Slc25a45, Gal, Alox5, Mettl21a, Pecr, Pigc, Stam, Arpc5l, Ralgapb, Cd1d1, Akirin2, Gba2, Exo5, Hp1bp3, Casp9, Gatc, Zkscan14, Mepce, Tra2a, Osbpl3, Fbxl14…
5	Culemann et al. 2019	CCR2+IL1B+ infiltrating macrophages (1)	0.02520904201008422	0.10676770733682728	1673, 275, 156, 34	Napsa, Tyrobp, Gm5150, Sirpb1b, Klra2, Cyp4f18, Fcgr1, Fgr, Itgb7, Ctsh, Rps14, Clec4a3, Phlda1, Serp1, Cfp, Anxa2, Myl12a, Cdk2ap2, Clec4a1, Mpeg1, Evl, Cnn2, Ifngr2, Rgs2, Selplg, Alas1, H2-dmb1, Kdm7a, Trps1, Agpat4, Il17ra, Tm6sf1, Gsdmd, Pira2
5	Culemann et al. 2019	CX3CR1+ lining macrophages (2)	2.2898483228238104e-05	0.00020105985273574921	1673, 198, 156, 35	C1qa, Ltc4s, C1qb, Gpr34, Rnase4, Itm2b, Cd9, F11r, Lyz2, Cd37, Dhrs3, Pald1, Tuba1a, Sat1, Nrp1, Gpx1, Ang, Pla2g15, Asah1, Smagp, Mpp1, Rnf13, Stom, Ypel3, H2-k1, Cyb5a, Qpct, Cyfip1, Nptn, Macf1, Klc1, Cebpg, Atp6ap1, Stx4a, Klf4
5	Culemann et al. 2019	RETNLA+ interstitial macrophages (3)	8.987755472922836e-10	1.1983673963897115e-08	1673, 170, 156, 40	Pf4, Rnase4, Itm2b, C1qa, C1qb, Tppp3, Ltc4s, Frmd4b, Ighm, Nr3c1, Ang, Cracr2b, Ypel3, Nrp1, Gpr34, S100a6, Qpct, Smagp, Dhrs3, Cd37, Evi5, Pea15a, Eps15, Cyb5a, Mpp1, Rnf13, Hacd4, Rassf4, Sgpp1, Cd48, Tnfaip8l2, Ai467606, Trim47, Dguok, Mbnl1, Stk17b, Dusp6, Fcho2, Prcp, Mndal
5	Culemann et al. 2019	MHCII+ interstitial macrophages (4)	0.04093416241375263	0.15845482224678437	1673, 43, 156, 7	Pf4, Ighm, Slamf9, Metrnl, Frmd4b, Klf4, Ptms
5	Culemann et al. 2019	CCR2+ARG1+ infiltrating macrophages (5)	0.999542111397627	1.0	1673, 252, 156, 10	Cav1, S100a4, Anxa2, Nfatc1, Anxa5, S100a6, Rala, Atp6v1b2, Agpat4, Cited2
5	Culemann et al. 2019	MHCII high dendritic cells (6)	0.00835690495506138	0.044247741976537316	1673, 124, 156, 19	H2-dmb1, Napsa, Rnase6, Itgb7, Selplg, Ctsh, Cfp, Ramp1, Cnn2, Jak2, Prcp, Dapp1, Dpysl2, Slamf9, Pak1, Cyp4f16, Lmo4, Fgr, Tuba1a
5	Culemann et al. 2019	STMN1+ proliferating cells (7)	0.9999999999999267	1.0	1673, 611, 156, 11	Nfatc1, Cited2, Rdm1, Cav1, S100a4, Polr2a, Arid1a, Lmo4, Rock2, Ptms, Myadm
5	Gautier et al. 2012	Spleen (1)	0.515422530066149	0.9614099006415215	119, 16, 27, 3	Cmbl, Clec4a1, Myo9a
5	Gautier et al. 2012	Lung (2)	0.48352788885423836	0.9292265485045885	119, 81, 27, 18	Phlda1, Vstm2a, Krt19, Prkar2b, Tc2n, Clmn, Krt79, Mamdc2, Fam189a2, Prr5l, Kcnn3, Mcoln3, Lmo4, Afap1, Cd69, Cyp4f18, Mcam, Anxa2
5	Gautier et al. 2012	Peritoneal (3)	0.0628621250986917	0.2332253601446557	119, 14, 27, 5	Itgb7, S100a4, S100a6, Pf4, Bcam
5	Gautier et al. 2012	Microglia (4)	0.579702671213188	1.0	119, 8, 27, 1	Zfp691
5	Lavin et al. 2014	Microglia (1)	0.0394629412181883	0.1544202047668238	1703, 281, 281, 56	Selplg, Tnfaip8l2, Rgs2, Rnase4, Fcgr1, Orai1, F11r, Cyfip1, Il10rb, Ccni, Gpr34, Nptn, Asah1, Stard3, Zfp691, Kctd12, Rnf13, Dusp7, Il6st, Ifngr2, Tmub2, Txndc15, Pag1, Ang, Plcl2, Mknk1, Sh2b2, Arhgap25, Irf3, Trim47, Dtx4, Sft2d1, Peli1, Arl4c, Pnrc2, Elk3, Cnot8, Pak1, Dusp6, Srd5a3, Map2k1, Ggt5, Yipf4, Fam102b, Slc38a7, Klhl18, Leprotl1, Arhgap5, 1600012h06rik, Il13ra1, Tspyl1, Lpar5, Arhge…
5	Lavin et al. 2014	Kupffer cells & Spleen MΦ (2)	0.00393638835820849	0.024018640829746717	1703, 114, 281, 29	C1qb, C1qa, Clec1b, Cd300ld, Mxd4, Nrp1, Rnf31, Arap1, Smagp, Sat1, Tbc1d2b, Plekha2, Tpra1, Bcl9l, Uba7, Trim30a, Siglece, Cbr1, Usp21, Gbp8, Atxn2, Lrrk1, Frmd4b, Hyal2, Ndst1, Tmem140, Ppp1r13b, Ganc, Mdp1
5	Lavin et al. 2014	Kupffer cells & Spleen & Lung MΦ (3)	0.6855557528940941	1.0	1703, 262, 281, 40	Mertk, Pla2g15, Zbtb4, Atxn7l3b, Arid4a, Evl, Acin1, Zfp703, Filip1l, Gpsm3, Ncor1, Dleu2, Fam114a2, Stx16, Dtx3l, Rnpepl1, Spop, Cmbl, Acot1, Abcc5, Pparg, Nfe2l1, Casp1, Mink1, Gigyf1, Galnt6, Gab3, Pcyox1, Stk17b, Casc3, Trrap, Tbcel, Plekhb2, Atp8a1, Clec2d, Hltf, Pum1, Ylpm1, Mta3, Nlrc4
5	Lavin et al. 2014	Lung MΦ (4)	0.007846850788423128	0.04280100430048979	1703, 175, 281, 40	Cd9, Reep5, Lmo4, Krt79, Ltc4s, Capn1, Nfix, Ubash3b, Fpr1, Alas1, Hsd3b7, Acads, Tbc1d9b, Sh2d1b1, Angptl4, Amz1, Clmn, Gapvd1, Ube3a, Myo7a, Nlrx1, Rab44, Pygo2, Prkar2b, Kcna3, Znrf1, Pxmp4, Pld2, Parp3, Prr5l, Afap1, Tbc1d9, Cox6b2, Cd200r1, Syn1, Sec14l2, Coro2b, Kcnn3, Mcoln3, Arl13b
5	Lavin et al. 2014	Lung & Peritoneal MΦ (5)	0.7518149284605959	1.0	1703, 142, 281, 20	Lyz2, Anxa2, Capg, Cdc42ep3, Mpp1, Tppp3, Bnip3l, Camkk2, Stom, Akap13, Atp6v1b2, Metrnl, Agpat4, Rarg, Cyp4f16, Rdm1, Tradd, Rassf3, Rgs14, Rasgrp4
5	Lavin et al. 2014	Peritoneal MΦ (6)	0.2195237168329649	0.5339766085126173	1703, 124, 281, 23	Dhrs3, Pnrc1, Apbb1ip, Cd37, Hbp1, Ccdc85b, Anapc2, Ai467606, Tmcc1, Osbpl9, Arhgef3, Dapp1, Cdc42ep4, Irf2, Bcam, Rras2, Htra3, Evi5, Tmem165, Nav1, Snap23, Hspa12a, Ankle2
5	Lavin et al. 2014	Ileal & Colonic MΦ (7)	0.7952435692785356	1.0	1703, 100, 281, 13	H2-k1, H2-dmb1, Clec4a1, Ciita, Pea15a, Klra2, Tmem229b, P2rx7, Itm2b, Ctsh, Pf4, Slamf9, Slc38a2
5	Lavin et al. 2014	Monocytes (8)	0.9681285944411588	1.0	1703, 161, 281, 18	Cnn2, S100a6, Napsa, S100a4, Klf4, Il17ra, Itgb7, Ppp2r5a, Pira2, Arhgap9, Rassf4, Limd1, Ttc7, Hdac5, Mapkapk3, C1galt1c1, Gpr141, Ace
5	Lavin et al. 2014	Shared (9)	0.994175583712553	1.0	1703, 120, 281, 10	Rps14, Grcc10, Myadm, Mbnl1, Serp1, Dynll1, Thap11, Prcp, Gamt, Vwa5a
5	Lavin et al. 2014	Shared (10)	0.9862299873082587	1.0	1703, 142, 281, 14	Cyp4f18, Mpeg1, Tyrobp, Krt19, Ptms, Anxa5, Pfkfb4, Ramp1, Phlda1, Tmem134, Rala, Clec4a3, Abr, Polr2a
5	Lavin et al. 2014	Shared (11)	0.06902056606901215	0.2460138988598453	1703, 82, 281, 18	Gpx1, Cfp, 9930111j21rik1, H2-t23, Ctdsp1, Fgr, Rras, Taok3, Itga4, Nadk, Mndal, Mapk14, Pilrb2, Lbh, Exoc3, Gbp2, Ubr2, Daxx
5	Matcovitch-Natan et al. 2016	Yolk sac (1)	0.3888146359011907	0.7953026643433446	1916, 219, 196, 23	Pf4, Clec4a1, Anxa2, Mpp1, Anxa5, Serp1, Rnasel, Smagp, Tfec, Stom, Atp6v1b2, Gamt, Lsm10, Dpysl2, H2-k1, Lyz2, Cd200r1, Reps2, Lrp6, Sgk3, Eps15, Coro2b, Rap2c
5	Matcovitch-Natan et al. 2016	Early microglia E1 (2)	0.9999999999997657	1.0	1916, 580, 196, 15	Dynll1, Gpx1, Cnn2, Myl12a, Itga4, Tmod3, Capg, Tmem165, Ghitm, Limd1, Sike1, Pgap1, Imp3, Atxn7l1, Dr1
5	Matcovitch-Natan et al. 2016	Early microglia E2 (3)	0.999999999999271	1.0	1916, 376, 196, 2	Angptl4, Ak3
5	Matcovitch-Natan et al. 2016	Pre-microglia P1 (4)	0.9961141078467267	1.0	1916, 148, 196, 6	Rchy1, Aebp2, Capn1, Banp, Ubald1, Kdm5c
5	Matcovitch-Natan et al. 2016	Pre-microglia P2 (5)	9.539355628330264e-08	1.040656977636029e-06	1916, 184, 196, 41	Ltc4s, Gpr34, Clec4a3, Ypel3, Tpra1, Orai1, Ptms, Mpeg1, Arid1a, Cyb561a3, Srd5a3, Slc38a9, Fbxl20, C1qb, Gmip, Zfp810, Atp6ap1, Tbc1d17, Pld1, Mink1, Usp21, Fcgr1, Cklf, Cd48, Ulk3, Vps51, Zfp710, Trim47, Ubn2, Trip6, Ppp1r9b, Arhgap25, Slc15a4, Rxrb, Aftph, Casd1, Dennd5a, Nckap1l, Nlrx1, Plekha2, Zfp592
5	Matcovitch-Natan et al. 2016	Mature microglia A1 (6)	7.062194415584174e-19	2.1186583246752522e-17	1916, 208, 196, 63	Cd37, Klf4, Arl4c, Il6st, Naip5, Arhgef40, C1qa, Rgl2, Abcc5, Nfix, Pla2g15, Pfkfb4, Rgl3, Ggt5, Plcl2, Pald1, P2rx7, Dusp6, Dtx4, Gigyf1, Bcl9l, Gpr137, Slamf9, Camta2, Vps9d1, Abtb1, Fam210a, Sh2b2, Taz, Zfp658, Gsdmd, Mbnl1, Macf1, Siglece, Arrdc1, Amz1, Tppp, Acrbp, Sec14l2, Tbkbp1, Stard3, Rnf167, Wdr81, Kctd12, Zfp219, Atp8a1, Fam217b, Fam219b, Thap3, Tbc1d9, Gripap1, Zfp740, Ppp1r3d, Spry1…
5	Matcovitch-Natan et al. 2016	Mature microglia A2 (7)	5.550244557473813e-09	6.889958761001975e-08	1916, 201, 196, 46	Selplg, H2-dmb1, F11r, Pag1, Cd9, Zfp691, Rab6b, Akna, Rgs2, Zbtb4, Fam102b, Pnrc1, Otud1, Nr3c1, Zscan26, Ubash3b, Mertk, Fam193b, Pan3, Ctsh, Nav1, Tnrc6b, Cebpg, Gsap, H2-t23, Mob3a, Tnrc18, Rnase4, Kat6a, Orai2, Ganc, Ctso, Sft2d1, Foxj2, Il17ra, Kctd11, Cnot8, H2-m3, Dnajc7, Rnf13, Fbxl3, Asb13, Ttc7, Tnfaip8l2, Trim12a, Ap3m2
5	Misharin et al. 2017	AM differentiation (1)	0.9997685569711849	1.0	6822, 2183, 989, 269	Slc22a18, Pparg, Acvr1b, Kcnn3, Pxmp4, Fbxo9, Angptl4, Bcam, Prkar2b, Sec14l2, Arhgef40, Wwox, Ulk2, Prcc, Reep5, P2rx5, Ggt5, Ezh1, Cav1, Ick, Kdsr, Aldh3a2, Hyal2, Tnfrsf22, Nit1, Mertk, Zfp318, Abr, Trove2, Dnah11, Zbtb4, Slc22a5, Dalrd3, Atp6ap1, Pcmt1, Gopc, Pald1, Ap3d1, Prmt2, Appl2, Ltc4s, Trim47, Llgl2, Mink1, Pld2, Aloxe3, Krt19, Clmn, Tc2n, Angel1, Ppp1r13b, Wrnip1, Mctp1, Marveld2, Oc…
5	Misharin et al. 2017	Infiltrating monocytes (2)	0.10149360263818796	0.3149801461185143	6822, 1216, 989, 190	S100a4, S100a6, Itgb7, Rarg, Nfix, Bbc3, Stat6, Napsa, Mdp1, Klf4, Grk5, Cd79a, Cyp4f18, Cnn2, Celf1, Elk3, Herpud2, Hdac5, Tnfrsf13b, Pten, Dnajc7, Il13ra1, Crlf3, Wsb1, Dhx40, Dusp6, Tcp11l2, Sirt1, Herc4, Peli1, Phlda1, Tpgs1, Supt4a, Cnot8, Kif3c, Stat5b, Atxn3, Ggps1, Ankra2, Parp8, Slc38a2, Maf1, Gsdmd, Fgd4, Ifngr2, Lbh, Pot1b, Tmem173, Rps14, Tle4, Fas, Jak2, Map4k2, Limd1, Arl10, Sgk3, C…
5	Misharin et al. 2017	Monocyte-derived (3)	0.9999999999903939	1.0	6822, 677, 989, 41	Cfp, Rmnd5a, Tpra1, Stard3nl, Fcgr1, H2-m3, Sgpp1, Rasa1, Rnase4, Itm2b, Il10rb, Gpr137, Hhex, Btrc, Slc35f5, Spata1, Htra3, Pf4, P2rx7, Frmd4b, Lrp6, Cyfip1, Stoml1, Nptn, Ctsh, A230046k03rik, Smug1, Spg20, C1qa, C1qb, Tbc1d17, Gpr34, Cdc42ep4, Otud1, Zfp691, Smagp, Sepp1, Zbtb10, 1810058i24rik, 1700087m22rik, A630072m18rik
5	Misharin et al. 2017	Early fibrosis (4)	0.0163274895285237	0.07837194973691376	6822, 1408, 989, 229	Rem1, Rab5b, Sdf2, Daxx, Hltf, Irf3, Btbd2, Mob3a, Stat5a, Map2k1, Polr2a, Il27ra, Sqrdl, Nr2c1, Atp6v1b2, Homer1, Ubqln4, Rala, Dynll1, Rarres2, Nav1, G0s2, Taz, Rdm1, Pea15a, Tnfaip8l2, Dguok, Fam120b, Tppp3, Casd1, Cd48, Stard3, Ube2d1, Gamt, Tnip1, Pttg1, Ace, Evl, Degs2, Txndc15, Tppp, Rnase6, Dpysl2, Rrm2b, Nckap1l, Ciita, Lztr1, Vwa5a, Pigx, Agpat4, Tbc1d5, Myl12a, Yipf4, Pja2, Qpct, Tmx3,…
5	Misharin et al. 2017	Late fibrosis (5)	1.1299253598621704e-08	1.3559104318346046e-07	6822, 1338, 989, 260	Krit1, Usp32, Vps9d1, Kmt2a, Il17ra, Arrdc2, Hbp1, Foxj2, Cyth2, Pnpla6, Sh2b2, Insr, Zfp592, Ttc5, Usp19, Arid1a, Hipk1, Evi5, Nelfb, Dedd, Wdfy2, Lrrk1, Actr8, Diexf, Nbr1, Top2b, Vezf1, Gid4, Ypel2, Ncor1, Aim1, Vps13d, Zfp607a, Smek2, Fam114a2, Atxn7l1, Rock2, Ern1, Fbxl20, Ubtf, Klhl28, Ylpm1, Zfp839, Klc1, Zkscan3, Fam193b, Polk, Il6st, Slc25a30, Scel, Fbxl3, Acin1, Zscan26, 1810013l24rik, …
5	Paul et al. 2015	Erythroid progenitors (1)	0.982995994040376	1.0	1781, 169, 231, 13	Hyal2, Syf2, Klf3, Sec14l2, Ift140, Add1, Usp45, Usp32, Stom, Ranbp10, Klhdc3, Mkrn1, Usp4
5	Paul et al. 2015	Erythroid progenitors (2)	0.9997652776322857	1.0	1781, 92, 231, 2	Ppp1r9b, Pik3r2
5	Paul et al. 2015	Erythroid progenitors (3)	0.8120092864491528	1.0	1781, 51, 231, 4	Rcor1, Mbnl1, Ubtf, Frat1
5	Paul et al. 2015	Erythroid progenitors (4)	1.0	1.0	1781, 17, 231, 0
5	Paul et al. 2015	Erythroid progenitors (5)	0.9999475694926501	1.0	1781, 88, 231, 1	Gapvd1
5	Paul et al. 2015	Erythroid progenitors (6)	0.9673371343497202	1.0	1781, 38, 231, 1	Cox6b2
5	Paul et al. 2015	Erythroid progenitors (7)	0.00675140665372067	0.03790548800249348	1781, 65, 231, 15	P2rx7, Top2b, Gbp2, Nfix, Zbtb4, Ddx58, Map1lc3b, Ggt5, Fbxl20, Naip2, Tcp11l2, Il17ra, Cbr1, Atf7ip, Sbk1
5	Paul et al. 2015	Erythroid progenitors (8)	0.5929578924875791	1.0	1781, 119, 231, 14	Cited2, Trip6, Prkar2b, Dapp1, Trim47, Pum1, Pf4, Taok3, Arhgef40, Mapk14, Cd9, Stat5a, Sorbs3, Tmem159
5	Paul et al. 2015	Neutrophil (9)	0.3725025202090878	0.7934964927530864	1781, 82, 231, 11	Mctp1, Hdac5, Imp3, Ppp1r3d, Pnrc1, Adamts10, Ak3, Kdm3a, Tbc1d5, Paip2, Agap2
5	Paul et al. 2015	Monocyte (10)	0.7784225941433315	1.0	1781, 21, 231, 1	Zbtb10
5	Paul et al. 2015	DC (11)	0.02855634355645098	0.11816418023359027	1781, 192, 231, 33	Mpeg1, Limd1, Spop, Ptger2, Lbh, Nfkb1, Myadm, Klf4, Pak1, Rgs2, H2-dmb1, Eps15, Asah1, Anapc2, Ptms, S100a4, Napsa, Cbx8, Tnfrsf13b, Filip1l, Tmem131, Wipf1, Il6st, Itgb7, S100a6, Cfp, Ubash3b, Iffo2, Anxa2, Selplg, Rassf4, Dpysl2, Ifngr2
5	Paul et al. 2015	Basophil (12)	0.21570181395414778	0.5282493402958721	1781, 25, 231, 4	Vgll4, Wsb1, Phldb3, Ypel3
5	Paul et al. 2015	Basophil (13)	0.24637022351260648	0.587110720637338	1781, 124, 231, 18	Il15, Prkd2, Gmip, Akap13, Rest, Tbc1d17, Gpx1, Gamt, Capg, Atp8a1, Arid1a, Kctd12, C1qb, Lmo4, Appl1, Arhgef3, Slc38a2, Stat5b
5	Paul et al. 2015	Monocyte (14)	0.0713346896551557	0.24932512889180636	1781, 29, 231, 6	Acot1, Sh2b2, Myo7a, Ramp1, Trps1, Acin1
5	Paul et al. 2015	Monocyte (15)	0.6753715618306951	1.0	1781, 26, 231, 2	C1galt1c1, Tbkbp1
5	Paul et al. 2015	Neutrophil (16)	0.0713346896551557	0.24932512889180636	1781, 29, 231, 6	Afap1, Cyp4f16, Rnf13, Cd48, Ern1, Serp1
5	Paul et al. 2015	Neutrophil (17)	0.8002836410006451	1.0	1781, 68, 231, 6	Tm7sf3, Xpc, Mapkapk3, G0s2, Alas1, Sgpp1
5	Paul et al. 2015	Eosinophil (18)	0.07604355821611802	0.25826114111134424	1781, 386, 231, 58	Calcoco1, Tmem165, Cyp4f18, Zfp217, Cnr2, Tbc1d9b, Hipk1, Dmxl1, Tec, Fndc3b, Orai2, Plcb3, Camkk2, Anxa5, Parp14, Ylpm1, Nav1, H2-m3, Galnt6, Wdr81, Wdsub1, Clec2d, Map4, Wdr59, Arhgap9, Rassf3, Fbxo9, Itm2b, Mat2b, Mta3, Ndst1, Pcmtd2, Ctsh, N4bp2l1, Ddx17, Pfkfb4, Cyfip1, Ppp1r13b, Tm6sf1, Fndc3a, Plcl2, Nfe2l1, Rab44, Abhd14b, 5830432e09rik, Tuba1a, Abr, Reep5, L3mbtl3, Ino80d, Parp8, Ncor1, …
5	Paul et al. 2015	Lymphoid (19)	0.00014652008201382753	0.0011721606561106203	1781, 160, 231, 36	Elk3, Arhgap25, Thy1, Ai504432, Plekha2, Rnpepl1, Evl, Cnn2, Pea15a, Tyrobp, Nfatc1, Gnpda2, Tnip1, Fam102a, Mndal, Ai467606, Tnfaip8l2, Bcl2l11, Rgs14, Gzma, Thap3, Casp1, Parp3, Capn1, Rarg, Nr3c1, H2-k1, Nlrx1, Dhrs3, Bcl9l, Tnrc18, Tnrc6b, Irf2, Sat1, Macf1, Apbb1ip
5	Thion et al. 2018	Progenitor 1 (1)	0.09493508517943339	0.30244805897872584	4360, 292, 611, 48	Irf3, Stat5a, Polr2a, Usp19, Hipk1, Lrrk1, Actr8, Rock2, Ace, Mink1, Aloxe3, Adamts10, Btrc, Ddit3, Agap2, Usf1, Apbb1ip, Bcl2l11, Stx16, Pxn, Acads, Xpc, Fam98c, Dock11, Thy1, Icam5, Snx33, Arap1, Prr5l, Rab11fip3, Krt80, Spry1, Ptger2, Pde4dip, Tbkbp1, Nfe2l1, Tm6sf1, Ppp1r9b, Tbc1d25, Ubald1, Hook2, Ep300, Ddx17, Bloc1s3, Bcl9l, Cdc42ep5, Wfdc10, Ehd2
5	Thion et al. 2018	Progenitor 2 (2)	0.9999999999944597	1.0	4360, 916, 611, 65	S100a6, Napsa, Pex6, Cnn2, Map2k1, Ubqln4, Dynll1, Top2b, Slc22a5, Gopc, Supt4a, Atxn7l1, Llgl2, Ubtf, Ylpm1, Mctp1, Lnpep, Myl12a, Lbh, Tmem134, Sgk3, Ppp2r5a, Cat, Lmo4, Gne, Rchy1, Tfec, Clec2d, Cog8, Wdr59, Imp3, Mapkapk3, Usp4, Trim33, Fam53c, Thap11, Nufip2, Stk35, Arhgap9, Rprd1a, Phf8, Mat2b, Rassf4, Pced1b, Zfp444, Trrap, Tmem229b, C1galt1c1, Iba57, Rgs14, Dusp7, Ai504432, Foxk1, Capg, S…
5	Thion et al. 2018	Progenitor 3 (3)	0.9999999999965744	1.0	4360, 967, 611, 30	Pparg, Spg7, Cfp, Angptl4, Prkar2b, Grk5, Atp6v1b2, Homer1, Sorbs3, Scel, Cmbl, Ubr2, Ak3, Vps51, Btbd1, Ctdsp1, Cd69, 2610002m06rik, Anxa2, Cdon, Trps1, Cited2, Zc3h12d, Kctd12b, Gemin7, Ndst1, Mta3, Gpx1, Vkorc1l1, Synj2bp
5	Thion et al. 2018	Embryonic 1 (4)	0.8882687648033549	1.0	4360, 257, 611, 29	Slc22a18, Rmnd5a, Hltf, Insr, Abr, Gid4, Dhx40, Fbxl20, Atxn3, Ggps1, Wrnip1, Rrm2b, Zhx1, Rest, Ing3, Tpk1, Nfatc1, Fam210a, Tnrc18, Appl1, Prr33, Zbtb44, Cep120, Vstm2a, Fam118b, Zfp455, D630039a03rik, Gpr141, 1810058i24rik
5	Thion et al. 2018	Embryonic 2 (5)	0.16850744424763708	0.4377743799275292	4360, 654, 611, 99	Rab5b, Daxx, Hyal2, Rdm1, Pea15a, Ncor1, Herc4, Gamt, Ap3d1, Tnip1, Trim47, Sgpp1, Klc1, Rasa1, Arhgef3, Slc25a30, Itm2b, Cd200r1, Fgd4, Calcoco1, Qpct, Svil, Nrp1, Casp1, Rb1cc1, Inpp1, Plekhb2, Rab29, Gapvd1, Snap23, 4930402h24rik, Anxa5, Serp1, Eps15, Osbpl9, Macf1, Afap1, Srd5a3, Pf4, Ift81, Ahcyl2, Pcyox1, Arhgap25, Lrp6, Aebp2, Zfand6, Myo7a, Trim30a, Mpp1, Kat6a, Map1lc3b, Mcam, Slc25a36, …
5	Thion et al. 2018	Adult 1 (6)	2.807569368613534e-32	1.4438928181441033e-30	4360, 904, 611, 243	Krit1, Zfp276, Fbxo9, Nfix, Kmt2a, Sdf2, Bbc3, Tpra1, Hbp1, Klf4, Foxj2, Ulk2, Reep5, Ggt5, Elk3, Rala, Nav1, Kdsr, Taz, Aldh3a2, Evi5, Tnfaip8l2, Dnajc7, Mertk, Fam120b, Zfp318, Fcgr1, H2-m3, Il13ra1, Nbr1, Wsb1, Stard3, Dalrd3, Atp6ap1, Dusp6, Pald1, Peli1, Phlda1, Prmt2, Appl2, Ltc4s, Pttg1, Fam193b, Txndc15, Tppp, Ankra2, Parp8, Il6st, Rnase4, Bnip3l, Fbxl3, Acin1, Zscan26, Fbxo32, Slc38a2, N…
5	Thion et al. 2018	Adult 2 (7)	2.3074598701587715e-11	3.7758434238961715e-10	4360, 370, 611, 97	Stat6, Mdp1, Il17ra, Cd79a, Sec14l2, Pnpla6, Il27ra, Zfp592, Nr2c1, Arid1a, Dedd, Nit1, Crlf3, Fam114a2, Evl, Zkscan3, Rnase6, 1810013l24rik, Maf1, Abcc5, Parp3, Yipf4, Pja2, Gm9752, Sirt3, Cbx8, Rgs2, Anapc2, Phospho2, Pcmtd2, Ints12, Dapp1, Slc35a1, Pum1, Fgr, Smpdl3b, Nub1, Htra3, Gnpda2, Camkk2, Pan3, Vamp1, Cd19, Prickle3, Otud5, Irf2, Bace1, Mon1a, Gucd1, Ramp1, Ppp1r18, Rnf44, Smug1, Cdc42…
6	Culemann et al. 2019	CCR2+IL1B+ infiltrating macrophages (1)	0.08189105788788757	0.27297019295962527	1673, 275, 232, 45	Coro1a, S100a11, Actg1, Slpi, Pim1, Btg1, Rpl18a, Gm2a, H2-dma, Pld4, Samhd1, Rpl10, Ifngr1, Csf2ra, Glipr2, Tgif1, Shisa5, Lsp1, Smpdl3a, Myl12b, Mgst1, Ncf2, Cd300c2, Fosl2, Eif3f, St3gal4, Vasp, Ptprc, Coro1b, Tmbim6, Rps27rt, H13, Pilra, Tgfb1, Ccnl1, Zeb2, Trib1, Xbp1, Zyx, B4galnt1, Tor1aip1, Psmb10, Ppt1, Lrp10, C5ar1
6	Culemann et al. 2019	CX3CR1+ lining macrophages (2)	7.555836015414064e-12	1.3600504827745317e-10	1673, 198, 232, 61	Timp2, Pltp, Bcl2a1b, Serpinb6a, Ly86, Ctss, Hpgd, Csf1r, Slc9a3r2, Adgre5, Smim14, Fcgrt, Rhoc, Hexa, Mgst1, Sulf2, Apoe, Pepd, Lrp1, Cd83, Rhob, B2m, Adgre1, Pon2, Tnfsf12, Rin2, Ncf1, Fam3c, Laptm4a, Axl, Tmbim1, Ski, Pkib, Rftn1, Scamp2, Tgfbr1, Saraf, Ctsf, Rab11a, Cd151, Tmem59, Skil, Sirt2, Rabac1, Cd84, Itm2c, Tmem50a, Lyl1, Cebpa, Pbxip1, Entpd1, Abca1, Dusp3, Gnas, Sfxn3, Itgb1, P2rx4, …
6	Culemann et al. 2019	RETNLA+ interstitial macrophages (3)	1.6236903287266745e-08	1.8855758656180735e-07	1673, 170, 232, 49	Fcgrt, Cd36, Malat1, Txnip, Csf1r, Serpinb6a, Pepd, Mtss1, Ahnak, Pltp, Rabac1, Fcgr3, Pros1, Rin2, Timp2, Hexa, Trf, Hpgd, Laptm4a, Tmem50a, Pdlim1, Adgre1, Rab11fip5, Gstm1, Sulf2, Tlr7, Dok2, Man1a, Lyl1, Cyb5r3, Pink1, Rab11a, Tmem59, Higd2a, Kif1b, Pon2, Scamp2, Borcs6, Slc9a3r2, Ndfip1, Foxn3, Tnfsf12, Ppp3ca, Rnf130, Tprgl, Fcgr2b, Hcst, Tmem106a, Sbds
6	Culemann et al. 2019	MHCII+ interstitial macrophages (4)	0.00035225680476861347	0.0025362489943340167	1673, 43, 232, 14	Malat1, Cd36, Jund, H2-eb1, H2-aa, Klf6, Mtss1, H2-ab1, Txnip, Cd74, Rnd3, Dok2, Wnk1, Ppp3ca
6	Culemann et al. 2019	CCR2+ARG1+ infiltrating macrophages (5)	0.9999575501768225	1.0	1673, 252, 232, 16	Cd44, S100a10, Anxa1, Lmna, Vim, S100a11, Tpt1, Tsc22d1, Btg1, Rnf19b, Mcl1, Plxnd1, Pik3r5, Nceh1, Tnfaip2, Ezr
6	Culemann et al. 2019	MHCII high dendritic cells (6)	3.7084008984783123e-07	3.7084008984783123e-06	1673, 124, 232, 37	H2-dmb2, H2-eb1, H2-aa, Itgax, H2-ab1, Cd74, H2-dma, Olfm1, Lsp1, Gm2a, Bcl2a1d, S100a11, Rin3, Cd72, Bri3bp, Fgl2, Rps11, Lsr, Eva1b, Zyx, Glipr2, Coro1a, Actg1, Ptprc, St3gal4, Unc119, Rara, Pim1, Tmem123, Eif3f, Vasp, H13, Tax1bp3, Pkib, Ifngr1, B4galnt1, Pdlim1
6	Culemann et al. 2019	STMN1+ proliferating cells (7)	0.9999999999997705	1.0	1673, 611, 232, 10	Tsc22d1, Rnf19b, Glipr1, Cd44, S100a10, Crip2, Baz1a, Lmna, Cyb5r3, Vim
6	Gautier et al. 2012	Spleen (1)	0.05334041410596607	0.20002655289737278	119, 16, 35, 7	Crip2, H2-ab1, Treml4, H2-aa, Cd74, Usp12, Itgad
6	Gautier et al. 2012	Lung (2)	0.01939490864462293	0.08619959397610191	119, 81, 35, 28	Slc9a4, Slc6a4, Prkch, Akap5, Ear2, Ear1, Atp13a3, Epcam, Cpne5, S100a11, Kazald1, Sulf2, Nceh1, Cd2, Lepr, Sema3e, Ptpn12, Flt1, Fabp1, Cidec, Clec7a, Ucp3, Itgal, Itgax, Rab11fip1, Mmp8, Slc9a7, L1cam
6	Gautier et al. 2012	Peritoneal (3)	1.0	1.0	119, 14, 35, 0
6	Gautier et al. 2012	Microglia (4)	1.0	1.0	119, 8, 35, 0
6	Lavin et al. 2014	Microglia (1)	0.11470267382781663	0.3357151429106828	1703, 281, 317, 59	Fcgr3, Ly86, Tgfbr1, Scamp2, Tapbp, Tgfb1, Tmem59, Rhob, Entpd1, Foxn3, Ncf1, Evi2a, Lyl1, Ifngr1, Mgat1, Ppt1, Rnf130, Ier5, Malat1, Mboat7, Pip4k2a, Ndfip1, Daglb, Rab11a, Cebpa, Serinc1, Ski, Mast3, Runx1, Pttg1ip, Plxdc1, Stx7, Ctsf, Tlr7, N4bp1, Rin2, Git2, Sft2d2, Tmem63a, Gpr146, Cd151, Maml2, Abca1, Frmd4a, Iffo1, Slc9a9, Pros1, Cldnd1, Mgrn1, Csf3r, Bmf, Mfhas1, Cyp4v3, Gab1, Nckap5l, De…
6	Lavin et al. 2014	Kupffer cells & Spleen MΦ (2)	0.7469781480287527	1.0	1703, 114, 317, 18	Csf1r, Apoc1, Itm2c, Hpgd, Klf6, P2rx4, Trafd1, Ephx1, Adipor1, Tab2, Oplah, Wdfy3, Trib1, Lmbrd1, Ifih1, Rab43, Slc39a13, Usp12
6	Lavin et al. 2014	Kupffer cells & Spleen & Lung MΦ (3)	0.5819816515126061	1.0	1703, 262, 317, 47	Arhgap39, Axl, Trf, Pld3, Lrp1, Serpinb6a, Sirpa, Il6ra, Crip2, Chd4, Jup, Fcgrt, Eif4g3, Hexa, Vasp, Stk40, Tmem50a, Ppt2, Grb2, Treml4, Dnm2, Grina, Prpf38b, Itgad, Adrb1, Kdm2a, Sipa1l1, Rnf166, Csnk1e, Fam168a, Ccnl1, Npepps, Bet1l, Tmem106a, Flii, Pitpnm1, Thra, Cdk14, Chst15, Chkb, Tk2, Epor, Acot2, Las1l, Slc12a7, Ptprcap, Zrsr1
6	Lavin et al. 2014	Lung MΦ (4)	0.0016191901997476559	0.010598335852893747	1703, 175, 317, 47	Laptm5, Ear2, Lmna, Abcg1, Cyb5r3, Cd44, Nceh1, Ear1, Cd2, Cib2, Rhoc, Tnfaip2, Cidec, Itpr2, Pbxip1, Rabac1, Cpne5, Ptpn12, Ezr, Pak2, Tmbim1, Flt1, Lilra5, Fpr2, Fabp1, Adcy3, Lpin1, Atf5, Tecpr1, Lima1, Acox3, Pon2, Kazald1, Gas2l1, Cdk6, Arhgap31, Map1lc3a, Cd22, Slc9a4, Chic2, Cdc42bpb, Ankrd13b, C2cd2l, Ucp3, Clec16a, Slc22a17, Slc6a4
6	Lavin et al. 2014	Lung & Peritoneal MΦ (5)	0.02332381998197717	0.09995922849418787	1703, 142, 317, 35	Vim, Lsp1, Cybb, Iqgap1, Smpdl3a, Pygl, Slpi, S100a10, Gstm1, Csf2ra, Ncf2, Unc119, Prr13, Plec, Dok3, Anxa1, Mgst1, Pdlim1, Degs1, Klf13, Rara, Plod3, Capn2, Glipr2, Ahnak, Batf, Ncoa1, Sfxn3, Deptor, Nedd9, Cd36, Dgka, Rusc1, Ak8, Vopp1
6	Lavin et al. 2014	Peritoneal MΦ (6)	0.5469900708009021	0.9895297763232399	1703, 124, 317, 22	Plxdc2, Txnip, Timp2, Rab11fip5, Itgb1, Ptpre, Ppp3ca, Atp1b3, Trim8, Dusp3, Cmtm3, Rnf216, St3gal4, Notch1, Arhgef12, Pitpnc1, Pik3r5, Fam43a, Slc9a3r2, Pbx1, Mtss1, Man1a
6	Lavin et al. 2014	Ileal & Colonic MΦ (7)	0.0006471572240184557	0.004395784917861208	1703, 100, 317, 31	H2-aa, Cd74, Apoe, H2-eb1, H2-ab1, H2-dma, Lgals4, Pfdn5, Fgl2, Cd72, Antxr2, Rnf19b, H2-dmb2, H2-q7, Epcam, Neurl3, Cd83, Tsc22d1, Pltp, Nfkbie, Acvrl1, Ccdc88b, Bcl2a1b, Bcl2a1a, Rcbtb2, Bcl2a1d, Higd2a, Bckdha, Gng2, Tax1bp3, Klc4
6	Lavin et al. 2014	Monocytes (8)	0.9997960782668469	1.0	1703, 161, 317, 14	Actg1, Zyx, Rin3, Fmnl1, Arpc5, Prkcd, Pkn1, Lilra6, Glipr1, Kctd10, Cast, Mmp8, L1cam, Gm14548
6	Lavin et al. 2014	Shared (9)	0.99989297455165	1.0	1703, 120, 317, 8	Fcgr2b, Tpt1, C5ar1, Rpl10, Eif3f, Xbp1, Cox7a2l, Btg1
6	Lavin et al. 2014	Shared (10)	0.39787349446469733	0.8001925028340281	1703, 142, 317, 27	Gm2a, Rps11, 2410006h16rik, Coro1a, Ctss, B2m, Clec7a, Shisa5, Pim1, Lsr, Myl12b, Itgax, B4galnt1, Mical1, Sema4a, S100a11, Klf10, Hcst, Sulf2, Prex1, Plxnd1, Ap2b1, Rftn1, Psd4, Arrdc4, Runx2, Fcrlb
6	Lavin et al. 2014	Shared (11)	0.9590195160068674	1.0	1703, 82, 317, 9	H2-d1, Pilra, Samhd1, Dok2, Chd3, Synj1, Gga1, Cd300lb, Irak3
6	Matcovitch-Natan et al. 2016	Yolk sac (1)	0.3571483138616959	0.7699005568276078	1916, 219, 261, 31	Vim, Dok2, Iqgap1, Cybb, S100a10, Fcgrt, Cd44, Plxnd1, Plec, Rhoc, Cd36, Mtss1, Gprc5c, Samhd1, Tmem106a, Iqgap2, Serpinb6a, Rab11a, Cyb5r3, Pepd, Gng2, Capn2, Rab11fip5, Slc17a5, Pdcd6ip, Gstm1, Ahnak, Degs1, Zyx, Sbds, Tmbim1
6	Matcovitch-Natan et al. 2016	Early microglia E1 (2)	0.9999999999993829	1.0	1916, 580, 261, 15	Unc119, Arpc5, Batf, Tpt1, Guk1, Rpl10, Glipr2, Chmp2b, Ptprc, Rnft1, Ten1, Rsu1, Myl12b, Ube2f, Ube2g1
6	Matcovitch-Natan et al. 2016	Early microglia E2 (3)	0.9999999999978691	1.0	1916, 376, 261, 12	Actg1, Itgal, Ezr, Lsp1, Bri3bp, Myo1h, Kctd10, Pygl, Gnas, Myc, Igbp1, Pfdn5
6	Matcovitch-Natan et al. 2016	Pre-microglia P1 (4)	0.7418378980092353	1.0	1916, 148, 261, 17	Apoe, Axl, Ube2l6, Psenen, Eif3f, Klf10, Epor, C2cd2l, Eef2, Sema4a, Abca1, Itgb1, Chd4, Tnks2, Fam210b, Wnk1, Npepps
6	Matcovitch-Natan et al. 2016	Pre-microglia P2 (5)	5.491128148597335e-07	5.342719279716326e-06	1916, 184, 261, 48	Ctsf, Nckap5l, Abcg1, Grina, Tlr7, Abca2, Lrp1, Chd3, Tmem259, B4galnt1, Plod3, Sulf2, Apba1, Anks3, Cln3, Dync1h1, Cd151, Pld3, Ldb1, Sidt2, Irf2bpl, Mgat1, Mboat7, Ip6k1, Itgax, Pitpnm1, Ppt2, Sfxn3, Fmnl1, Jup, Mcoln1, Lrp10, Rusc1, Uckl1, Mgrn1, Cd72, Fbrs, Wdr13, Pon2, Kmt2b, Eva1b, Clk3, Gpr108, Ccnl1, Tesk1, Sh2b1, Ddx3y, Btbd9
6	Matcovitch-Natan et al. 2016	Mature microglia A1 (6)	7.773189613194708e-15	1.667861247286659e-13	1916, 208, 261, 68	Plxdc1, Iffo1, Mgll, Dtx3, Gpr155, Trf, Il6ra, Tmem63a, Tgfbr1, Entpd1, Gdi1, Acox3, Mag, Map1lc3a, Arhgap39, H2-ab1, Gabbr1, Ski, Leng8, Csf1r, Sirpa, Vash1, Phf1, Mast3, Sipa1l1, Timp2, Itm2c, Ccdc88b, Trib1, Laptm5, Tapbp, Rnf19b, Smurf1, Pkd1, Git2, Coro1a, Rnf215, Pltp, Col15a1, Scarf2, Pik3r5, Atp6v0b, Prkca, Zcchc14, Rac3, Tap2, Eif4g3, Hsd17b11, Ttll3, Map3k14, Zmym5, Pik3r1, Gpr146, Dagl…
6	Matcovitch-Natan et al. 2016	Mature microglia A2 (7)	5.361641185095078e-17	1.4847621743340218e-15	1916, 201, 261, 70	Rhob, Plxdc2, Ier5, Soga1, Cd74, Slc22a17, Fcgr2b, H2-dma, Itpr2, Cebpa, Frmd4a, Bmf, Ctss, Csf2ra, Csf3r, Csnk1e, Jade2, H2-aa, Skil, Asph, Adrb1, Mfhas1, Cd84, Mylip, Tnfsf12, Pbxip1, Lpin1, Pttg1ip, Ptpre, Txnip, Trim8, H2-eb1, Maml2, Tnfsf13b, Foxn3, Fbxl12, Kmt2d, Btg1, Plekhm3, Neurl3, Trim3, Cyp4v3, Dlgap4, Nfkbie, Cflar, Tk2, Rabac1, Trpm4, Tmc6, Sft2d2, Ldlrad4, Clip2, Cyb561d1, Tmem59, …
6	Misharin et al. 2017	AM differentiation (1)	0.6820600787007225	1.0	6822, 2183, 959, 300	Tom1l2, Araf, Npepps, Jup, Vwf, Unc119, Slc39a13, Rhoc, Abhd3, Slc9a3r2, Axl, Pld3, Fcgrt, Ncstn, Dusp3, Mcoln1, Rab11a, Chmp2b, Chd5, Epor, Tmbim1, Aplp1, B4galnt1, Tgfbr1, Tle1, Pttg1ip, Mkl2, Plcd1, Scarf2, Ube2z, Sirt2, Cnksr3, Ppt2, Gtf2ird2, Ncf1, Cd274, Stac2, Pltp, Slc12a7, Rac3, Cyb5r3, Hist1h2bc, 8-sep, Smpd2, Mical1, Pkib, Dram1, Hmg20b, Mgat1, Jade2, Guk1, Rnft1, Laptm4a, Lpin1, Cenpo…
6	Misharin et al. 2017	Infiltrating monocytes (2)	0.09337206271775322	0.3001244873070639	6822, 1216, 959, 185	Klf6, Kctd10, Pfdn5, Ubl3, Use1, Dennd1c, Adgre5, Relb, Rabac1, Rps11, Man1a, Mmp8, Inpp5k, Rnf114, Rpl10, Tmem259, Gdi1, Cd83, Tab2, Prpsap1, Rnd3, Ikzf1, H13, Smpdl3a, Reep3, Ppp1r12a, Ifngr1, Vsir, Irak3, Rnf130, Fam49a, Polg2, Ddx5, Ube2g1, Map3k14, Ly86, Iqgap2, Vcl, Prkcd, Lats2, Golph3, Sh3bp1, Lrch3, Synj1, Nfkbie, Pim1, Tmem8, Fam234a, Cox7a2l, Smad4, Csf1r, Apba1, Rela, Pdcd4, Trim8, Ld…
6	Misharin et al. 2017	Monocyte-derived (3)	0.9977577653064303	1.0	6822, 677, 959, 71	Ocrl, Rin2, Apoe, Klc4, Adgre1, Crbn, Hyi, Abca1, Cr1l, Timp2, Trip10, Serinc1, Stx7, Ten1, Dok2, Mbnl2, Mgrn1, Map4k3, Ttc39c, Ndfip1, Itm2c, Tmem63a, Fcgr2b, Jag1, Fam210b, Skil, Jtb, Fam219a, Tesk1, Cd72, Tmem50a, Hgf, P2rx4, Tnfsf13b, Galnt7, Bbs2, Ube2q2, Exoc6b, Fam214b, H2-aa, Trpm4, Ptov1, Ephx1, Smurf1, Daglb, Rftn1, Fut11, Plekha1, Pitpnc1, Iqsec2, Tmem221, Gpr146, Phlpp1, St7l, Tgif1, …
6	Misharin et al. 2017	Early fibrosis (4)	0.9999999407455495	1.0	6822, 1408, 959, 138	Acvrl1, Gm2a, Clcn4, Lsr, Acap1, Tgfb1, Ccdc97, Flii, Cd36, Akt2, Plod3, Cd44, Gpr108, Eps15l1, Aamp, Sulf2, Arpc5, Mgst1, Pkd2l2, Cybb, Slpi, Plxdc1, Tomm34, Cog1, Lsp1, Stk10, Xbp1, Prkch, Susd6, Tnfaip2, Nedd9, Rcbtb2, Lrp10, Cldnd1, Pak2, Tmbim6, Prr13, Ccndbp1, Crim1, Tapbp, Tap2, Diaph1, Cd74, Anxa1, Coro1b, Pitpnm1, Hexa, Faap100, Ric8a, Shisa5, Xpr1, Fam129a, Traf5, Rsu1, Ifih1, Abca2, Ps…
6	Misharin et al. 2017	Late fibrosis (5)	2.8350152057924836e-11	4.4374151047186706e-10	6822, 1338, 959, 265	Mef2d, Akap8l, Cdk12, Rnf215, Map3k11, Gab2, Myo9b, Fbxo11, Apc, Kmt2b, Crip2, Qrich1, Cdk9, Rassf1, Zfp715, Slc41a1, Rnf166, Unkl, Taok1, Chd3, Dync1h1, Zfyve27, Ptger1, Prl8a1, Clk4, Itsn2, Ncoa1, Pik3r5, Ralgapa1, Ppm1a, Gpatch2l, Traf3, Cdc42bpb, Syk, Nsd1, Cast, Zfyve16, Erbb2ip, Atxn7, Zmym2, Cdadc1, Tsc22d1, Fam160b2, Brd1, Deptor, Csnk1e, Anks3, Crebbp, Zfp263, Plec, Chkb, Bbx, Dip2b, Noc…
6	Paul et al. 2015	Erythroid progenitors (1)	0.9978491740572925	1.0	1781, 169, 267, 13	Tnfaip2, Rfx2, Eef2, Arhgef12, Grina, Tmc6, Ube2l6, Rela, Cnnm2, Mgll, Josd1, Cyb5r3, Lmna
6	Paul et al. 2015	Erythroid progenitors (2)	0.9997928639392091	1.0	1781, 92, 267, 3	Crip2, Epor, Acss1
6	Paul et al. 2015	Erythroid progenitors (3)	0.9008547223705554	1.0	1781, 51, 267, 4	Akap8l, Vcl, Ikzf1, Ahctf1
6	Paul et al. 2015	Erythroid progenitors (4)	0.7486525407427201	1.0	1781, 17, 267, 1	Lpcat4
6	Paul et al. 2015	Erythroid progenitors (5)	0.9996398451143687	1.0	1781, 88, 267, 3	Sirt2, Myc, Prpsap1
6	Paul et al. 2015	Erythroid progenitors (6)	0.9846965066571313	1.0	1781, 38, 267, 1	Dtx3
6	Paul et al. 2015	Erythroid progenitors (7)	0.0002700256375827858	0.002025049449247438	1781, 65, 267, 20	Txnip, Lrp4, Tprgl, Sipa1l1, Cd274, Ifih1, Usp9x, Iqgap2, Crebbp, Abcg1, Grb2, Senp6, Ssh3, Timp2, Asph, Rnf216, Use1, Chd6, 2410006h16rik, Rab11fip1
6	Paul et al. 2015	Erythroid progenitors (8)	0.5252612450825089	0.9747115888129032	1781, 119, 267, 17	Rsu1, Itgal, Dusp3, Pbx1, Pttg1ip, Vwf, Sgcb, Pdcd4, Runx2, Tgfb1, Tacc2, Mycbp2, Syk, Chd4, Trip10, Fam43a, Rbpms
6	Paul et al. 2015	Neutrophil (9)	0.3406758378903436	0.7432927372152952	1781, 82, 267, 13	Ncoa6, Frmd4a, Cdk6, Bptf, Ptpre, Arhgap30, Pim1, Tnks2, Lyl1, Mrgpre, Slc30a7, Ddx6, Brd1
6	Paul et al. 2015	Monocyte (10)	0.6304581281694385	1.0	1781, 21, 267, 2	Trim26, Usp22
6	Paul et al. 2015	DC (11)	0.112150406143913	0.33093562468695636	1781, 192, 267, 34	Arhgap31, Vim, Laptm5, Pkib, Map3k14, Prkcd, Ly86, H2-aa, Gng2, Iqgap1, Fcgrt, Lsp1, H2-eb1, Olfm1, Coro1a, Git2, L1cam, Cd74, Il6ra, Plekha1, H2-dma, Btg1, Synj2, Gm2a, H2-ab1, Pip4k2a, Unc119, Plxdc1, Ctss, Ankrd44, Rnf144b, Acox3, Samhd1, Apba1
6	Paul et al. 2015	Basophil (12)	0.5293568996870491	0.9772742763453215	1781, 25, 267, 3	Zdhhc9, Bri3bp, Runx1
6	Paul et al. 2015	Basophil (13)	0.006828576357498053	0.03790548800249348	1781, 124, 267, 28	Rnf130, Foxn3, Nckap5l, Spin1, Sfxn3, Scamp2, Ezr, Ncf2, Gnas, Chd3, Slc18a2, Fcgr2b, Dok3, Prkca, Klk8, Rin3, Itm2c, Trafd1, Golga4, Fcgr3, Mylip, Cebpa, Trf, Cd300lb, Gpt2, Slc9a9, Apoe, Pik3ap1
6	Paul et al. 2015	Monocyte (14)	0.9463131804092635	1.0	1781, 29, 267, 1	Ttc39c
6	Paul et al. 2015	Monocyte (15)	0.3486837778048701	0.7561816868057423	1781, 26, 267, 4	Csf1r, Atp1b3, Slpi, Mgst1
6	Paul et al. 2015	Neutrophil (16)	0.4443397073907277	0.8837695837605634	1781, 29, 267, 4	Plxnd1, Fut4, Fgl2, Rhob
6	Paul et al. 2015	Neutrophil (17)	0.07276800264706774	0.24949029478994653	1781, 68, 267, 14	9530068e07rik, B4galnt1, H13, Plod3, Cybb, Sirpa, Lrp1, Csf3r, Ifngr1, Csf2ra, Gstm1, Baz1a, Ncf1, Atp6v0b
6	Paul et al. 2015	Eosinophil (18)	0.757442188047861	1.0	1781, 386, 267, 53	Map4k3, Smg1, Mical1, Mical3, Ccdc88b, Rara, Nedd9, Pdlim1, Ldb1, Eif4g3, Bcas3, Zbtb7a, Tmem50a, Usp48, Tmem59, Higd2a, Mtss1, Hsd17b11, Rsbn1, Stx3, Wnk1, Dusp11, Hexa, Cmtm3, Usp33, Galnt11, Klf13, Cap1, Sgms2, Stk10, Zfand3, Man1a, Atp13a3, Mfhas1, Dstyk, Cdk12, Syne1, Xbp1, Ypel5, Pon2, Glb1, Pygl, Tmbim6, Guk1, Ormdl3, Marveld1, Deptor, Myl12b, Hyi, Thra, Gab2, Ocrl, Kif1b
6	Paul et al. 2015	Lymphoid (19)	3.1820341765962705e-08	3.5797884486708044e-07	1781, 160, 267, 49	Ptprcap, Glipr2, Malat1, Pik3r5, Kdm2a, Zc3hav1, Rftn1, Trim8, H2-q7, H2-d1, Ppp1r12a, Psmb10, Pdcd6ip, Itgb1, Shisa5, Prkch, Lpin1, Prr13, Dync1h1, Vopp1, Cd2, Pfdn5, Rps11, Dok2, Cast, Sema4a, Nfkbie, Skil, Ahnak, Sh3glb1, Glipr1, Zyx, Ddx5, Itgax, Relb, Ier5, Dennd1c, Hcst, Pld3, Klf6, Arid4b, S100a10, Neurl3, Tnks1bp1, Vasp, Eif3f, Lpcat4, Crim1, Sp110
6	Thion et al. 2018	Progenitor 1 (1)	0.24211851636304527	0.5849843348368879	4360, 292, 577, 42	Slc39a13, Ccdc97, Dusp3, Chd5, Mmp8, Tmbim1, Tmem259, Cyb5r3, Mical1, Vash1, Traf3, Nsd1, Slc22a17, Pim1, Ttc39c, Klc2, Tmc6, Fosl2, Smg1, Rbpms, Mfap3l, Alg9, Rnf111, Csnk1g1, Gga1, Leng8, Sh3glb1, Ptov1, Itpkb, Stx3, Rnf123, Usp48, Rpl18a, Ptprcap, Kmt2d, Plekhm3, Fmnl1, Atxn7l3, Tpt1, Zfp398, H2-d1, Clec7a
6	Thion et al. 2018	Progenitor 2 (2)	0.9999999999936385	1.0	4360, 916, 577, 48	Araf, Acap1, Unc119, Cd44, Ube2z, Slpi, Lsp1, Guk1, Ralgapa1, Vcl, Hr, Josd1, Sbds, Ptprc, Ahctf1, Rsu1, Zeb2, Lpcat4, Samhd1, Prpf38b, Ptpn12, Hsd17b11, Flt1, Coro1a, Psmb10, Ube2q2, Lpp, Igf2bp2, Ube2f, Ap2b1, Prkx, Setd7, Rfx7, Ncoa6, Socs7, S100a10, Shc1, Fzd1, Pilra, Rpusd3, Fbxo31, Parp4, Pdlim1, Glipr1, Las1l, Klhl21, Gm12758, Fam177a
6	Thion et al. 2018	Progenitor 3 (3)	0.9999999999948269	1.0	4360, 967, 577, 38	Kctd10, Ocrl, Slc9a3r2, Rps11, Map3k11, B4galnt1, Arpc5, Mgst1, Rpl10, Slc12a7, Nedd9, Iqgap2, Dok2, Mtss1, Plec, Csnk1d, Stx6, Capn2, Vim, Ak8, Glipr2, Antxr2, Plxnd1, Iqgap1, Itgal, Batf, Rftn1, Gas8, Ptpre, Arrdc4, Gng2, Ezr, Sptan1, Gstm1, Actg1, Chd4, Ahnak, Mob3b
6	Thion et al. 2018	Embryonic 1 (4)	0.2503111142817719	0.5889673277218163	4360, 257, 577, 37	Cd36, Eps15l1, Ikzf1, Lpin1, Acot2, Lima1, Prr13, Crim1, Wac, Trim44, Gnas, Rit1, Hgf, Cdk14, Mthfd2l, Arhgap39, Exoc6b, Irf2bpl, Med13, Ccpg1, Baz1a, Klf10, Atf5, Runx2, Zfp292, Rbms2, Bptf, Adam22, Psme4, Rnf216, Fut4, Fam171a1, Tmem123, Gprc5c, Usf2, Irgc1, Ear2
6	Thion et al. 2018	Embryonic 2 (5)	0.01842405928977916	0.08290826680400622	4360, 654, 577, 103	Pfdn5, Rhoc, Use1, Axl, Tgfb1, Apoe, Fcgrt, Mcoln1, Rab11a, Epor, Kmt2b, Crip2, Rnf114, Aplp1, Sulf2, Sirt2, Abca1, Tab2, Rnd3, Taok1, Pltp, Rac3, Reep3, Pkib, Ppp1r12a, Dram1, Adcy3, Ten1, Ube2g1, Sav1, Pygl, Ppm1a, Spin1, Slc35b3, Zfyve16, Tsc22d1, Brd1, Crebbp, Atp13a3, Oplah, Bbx, Pak2, Runx1, Cox7a2l, Tnks2, Pdcd4, Sfxn3, Itgb1, Gls, Lrsam1, Olfm1, Jag1, Sppl2a, Acss1, Nceh1, Tsc22d2, Lmna, …
6	Thion et al. 2018	Adult 1 (6)	8.166873151022633e-46	5.880148668736297e-44	4360, 904, 577, 258	Gm2a, Jup, Ubl3, Rin2, Abhd3, Akap8l, Dennd1c, Pld3, Rabac1, Ncstn, Rnf215, Man1a, Gab2, Plod3, Crbn, Fbxo11, Gpr108, Apc, Inpp5k, Tgfbr1, Tle1, Pttg1ip, Cdk9, Plcd1, Scarf2, Zfp715, Rnf166, Gdi1, Cd83, Gtf2ird2, Ncf1, Cr1l, Cd274, Plxdc1, Timp2, Tomm34, Cog1, Zfyve27, H13, Serinc1, Stx7, Ifngr1, Rnf130, Clk4, Ncoa1, Ddx5, Map3k14, Tnfaip2, Ly86, Atxn7, Zmym2, Cdadc1, Rcbtb2, Mbnl2, Lrp10, Csnk1e…
6	Thion et al. 2018	Adult 2 (7)	0.3372551087550839	0.7403160923892086	4360, 370, 577, 51	Akap5, Ankrd44, Arhgef12, Bbs2, Bckdha, Ccdc88b, Col15a1, Cul1, Dok3, Dusp11, Fam160b2, Fbxl17, Fbxo6, H2-aa, H2-eb1, Hectd3, Ier5, Inafm2, Inpp5e, Jade2, Klk8, Lrp4, Magee1, Mbtd1, Mob3c, Mylip, Ncf2, Notch1, Olfr613, Pbxip1, Polg2, Prkcd, Prr14, Rab43, Rassf1, Relb, Rin3, Sh2b3, Slain2, Smad4, St7l, Stk40, Tnfsf13b, Tom1l2, Vasp, Xbp1, Ythdf3, Zc3h10, Zfand3, Zfp451, Zfp472
