# Supplementary material for: MAGNET: A web-based application for gene set enrichment analysis using macrophage data sets
Source: PLoS One. 2023 Jan 11;18(1):e0272166. doi: 10.1371/journal.pone.0272166 (PMC9833518; doi:10.1371/journal.pone.0272166)
Supplement: S4 Table — (CSV) [file pone.0272166.s011.csv]

Query gene list	Dataset	Dataset gene set	P-value	Adjusted P-Value (FDR)	Parameters (N, K, n, k)	Overlapping Genes
common	Culemann et al. 2019	CCR2+IL1B+ infiltrating macrophages (1)	0.232872549	0.653252865	2225, 390, 39, 8	Tpd52, Gm2a, Tlr2, Runx3, Mpeg1, Pold4, Ifngr2, Lyn
common	Culemann et al. 2019	CX3CR1+ lining macrophages (2)	0.000483495	0.005221747	2225, 313, 39, 13	Olfml3, Pmepa1, Trem2, Cx3cr1, Ctss, Mef2a, Lpcat2, 2510009e07rik, Pald1, Elmo1, Ntpcr, Gusb, Itgav
common	Culemann et al. 2019	RETNLA+ interstitial macrophages (3)	0.958060587	1	2225, 267, 39, 1	Gatm
common	Culemann et al. 2019	MHCII+ interstitial macrophages (4)	1	1	2225, 73, 39, 0
common	Culemann et al. 2019	CCR2+ARG1+ infiltrating macrophages (5)	0.468978029	1	2225, 311, 39, 5	Mmp14, Rai14, Itgav, Nceh1, Cxcl16
common	Culemann et al. 2019	MHCII high dendritic cells (6)	0.619191668	1	2225, 179, 39, 2	Gm2a, Cxcl16
common	Culemann et al. 2019	STMN1+ proliferating cells (7)	0.709887726	1	2225, 692, 39, 10	Birc5, Ckap2l, Melk, Gmnn, Slfn9, Psat1, Eri1, Gatm, Itgav, Mmp14
common	Gautier et al. 2012	Spleen (1)	1	1	337, 96, 10, 0
common	Gautier et al. 2012	Lung (2)	0.578238391	1	337, 96, 10, 2	Nceh1, Tlr2
common	Gautier et al. 2012	Peritoneal (3)	0.82453404	1	337, 95, 10, 1	Rai14
common	Gautier et al. 2012	Microglia (4)	5.00E-06	0.000135086	337, 50, 10, 7	Eya4, Rapgef5, Arhgap22, Smad7, Olfml3, Zfp691, Cx3cr1
common	Lavin et al. 2014	Microglia (1)	1.30E-09	4.70E-08	3004, 577, 56, 30	Cx3cr1, Tmem119, Olfml3, Pmepa1, Golm1, Lpcat2, Ccr5, Fmnl3, Zfp691, Tlr13, Cttnbp2nl, Extl3, Ifngr2, Rasal3, Pag1, Mgat4a, Spsb1, Lhfpl2, Hivep3, Arhgap22, Lat2, Smad7, Nek6, 2510009e07rik, Arap3, Adam10, Mef2a, Arhgef40, Itgav, Ggta1
common	Lavin et al. 2014	Kupffer cells & Spleen MΦ (2)	1	1	3004, 287, 56, 0
common	Lavin et al. 2014	Kupffer cells & Spleen & Lung MΦ (3)	1	1	3004, 446, 56, 0
common	Lavin et al. 2014	Lung MΦ (4)	0.444871522	0.982314457	3004, 234, 56, 4	Nceh1, Itpr2, Tlr2, Myo1e
common	Lavin et al. 2014	Lung & Peritoneal MΦ (5)	1	1	3004, 177, 56, 0
common	Lavin et al. 2014	Peritoneal MΦ (6)	0.874129617	1	3004, 259, 56, 2	Itga6, Gpr35
common	Lavin et al. 2014	Ileal & Colonic MΦ (7)	0.028829224	0.159669548	3004, 276, 56, 9	Cxcl16, Mmp14, Pold4, Runx3, Tlr1, Ntpcr, Rcbtb2, Gatm, Scd2
common	Lavin et al. 2014	Monocytes (8)	0.617838125	1	3004, 226, 56, 3	Birc5, Psat1, Ckap2l
common	Lavin et al. 2014	Shared (9)	0.489650455	1	3004, 193, 56, 3	Gusb, Pgs1, Rap2a
common	Lavin et al. 2014	Shared (10)	0.168403728	0.559618544	3004, 201, 56, 5	Gm2a, Mpeg1, Ctss, Tpd52, Psd4
common	Lavin et al. 2014	Shared (11)	1	1	3004, 128, 56, 0
common	Matcovitch-Natan et al. 2016	Yolk sac (1)	1	1	2869, 348, 55, 0
common	Matcovitch-Natan et al. 2016	Early microglia E1 (2)	0.998683687	1	2869, 753, 55, 5	Birc5, Gmnn, Tpd52, Eri1, Pxdc1
common	Matcovitch-Natan et al. 2016	Early microglia E2 (3)	0.889889684	1	2869, 455, 55, 5	Ckap2l, Ung, Melk, Hnrnpll, Runx3
common	Matcovitch-Natan et al. 2016	Pre-microglia P1 (4)	0.25280465	0.682572556	2869, 223, 55, 5	Psat1, Scd2, Cpd, Gusb, Ldlrap1
common	Matcovitch-Natan et al. 2016	Pre-microglia P2 (5)	0.619415768	1	2869, 330, 55, 5	Mpeg1, Gpr35, Elmo1, 2510009e07rik, Gde1
common	Matcovitch-Natan et al. 2016	Mature microglia A1 (6)	0.000448798	0.005102123	2869, 379, 55, 16	Lpcat2, Fmnl3, Cttnbp2nl, Golm1, Arhgef40, Rasal3, Arap3, Cx3cr1, Ccr5, Extl3, Pald1, Mgat4a, Bach2, Myo1e, Hivep3, Tlr13
common	Matcovitch-Natan et al. 2016	Mature microglia A2 (7)	1.05E-05	0.00025241	2869, 381, 55, 19	Olfml3, Tmem119, Pmepa1, Ppcdc, Pag1, Zfp691, Lat2, Itpr2, Arhgap22, Lhfpl2, Ctss, Smad7, Mmp14, Mef2a, Cxcl16, Rapgef5, Irak2, Spsb1, Snx18
common	Misharin et al. 2017	AM differentiation (1)	0.01931321	0.122695689	12927, 3563, 111, 40	Arhgef40, Gmnn, Slmo2, Birc5, Pald1, Cpd, Cxcl14, Golm1, Rnf180, Fmnl3, Psat1, Tmem132a, Pold4, Scd2, Mgat4a, Nek6, Pag1, Nceh1, Ung, Itpr2, Myo1e, Gde1, Gnptab, Melk, Ggta1, Mgat5, Ctss, Spsb1, Specc1, D330045a20rik, Lhfpl2, Ckap2l, Camk2d, Adam10, Arhgap24, Pwwp2b, Irak2, Cttnbp2nl, Ppcdc, Il1rl2
common	Misharin et al. 2017	Infiltrating monocytes (2)	0.536740197	1	12927, 2794, 111, 23	Ifngr2, Vegfa, Arap3, Smad7, Gpr35, Tpd52, Mef2a, Slc7a6, Tlr13, Lat2, Elmo1, Lyn, Snx18, Tlr1, Plagl2, Rap2a, Cx3cr1, Tmem119, Med14, Hs3st3b1, Runx3, Tbpl1, 1700071m16rik
common	Misharin et al. 2017	Monocyte-derived (3)	5.14E-05	0.000854824	12927, 1758, 111, 30	Mmp14, Stk38l, Eya4, Cxcl16, Pxdc1, Extl3, Rai14, Trem2, Gusb, Itgav, Itga6, Gatm, Olfml3, Hgf, Ntpcr, Lpcat2, Ssx2ip, Ldlrap1, Pmepa1, Bach2, Znrf3, Rapgef5, 2510009e07rik, Fmn1, Zfp691, Zfp667, Pign, Arhgap22, Ccr5, Bach2os
common	Misharin et al. 2017	Early fibrosis (4)	0.895298204	1	12927, 2133, 111, 13	Gm2a, Rcbtb2, Fam134b, Psd4, Tlr2, Hivep3, Gfpt1, Eri1, Mpeg1, Rasal3, Zfp608, Fam105a, Slfn9
common	Misharin et al. 2017	Late fibrosis (5)	0.999998885	1	12927, 2679, 111, 5	Pgs1, Hnrnpll, Xylt1, Dock4, Fgfr1op
common	Mould et al. 2019	Resident AM #1 (1)	1	1	143, 29, 4, 0
common	Mould et al. 2019	Resident AM #2 (2)	0.161541785	0.553857547	143, 27, 4, 1	Birc5
common	Mould et al. 2019	Recruited AM Day 3 #1 (3)	1	1	143, 28, 4, 0
common	Mould et al. 2019	Recruited AM Day 3 #2 (4)	1	1	143, 29, 4, 0
common	Mould et al. 2019	Recruited AM Day 6 (5)	0.001640852	0.015409744	143, 30, 4, 3	Lhfpl2, Xylt1, Ctss
common	Mouton et al. 2018	Day 1 post-MI (1)	0.26520522	0.69017262	3448, 517, 41, 7	Gm2a, Gm5523, Gpr35, Il1rl2, Irak2, Psd4, Tlr1
common	Mouton et al. 2018	Day 3 post-MI (2)	0.962799047	1	3448, 1153, 41, 8	Arap3, Arhgap22, Arhgef40, Cttnbp2nl, Elmo1, Itpr2, Pmepa1, Pxdc1
common	Mouton et al. 2018	Day 7 post-MI (3)	0.045163283	0.208038671	3448, 1778, 41, 26	Birc5, Gusb, Camk2d, Trem2, Mpeg1, Ctss, Rcbtb2, Itga6, Nceh1, Olfml3, Mgat5, Ntpcr, Ssx2ip, Tmem119, Arhgap24, Dock4, Myo1e, Melk, Adam10, Gde1, Golm1, Hgf, Pwwp2b, Ldlrap1, Lhfpl2, Rnf180
common	Paul et al. 2015	Erythroid progenitors (1)	0.886907571	1	3030, 286, 38, 1	Birc5
common	Paul et al. 2015	Erythroid progenitors (2)	0.534606189	1	3030, 141, 38, 1	Ssx2ip
common	Paul et al. 2015	Erythroid progenitors (3)	1	1	3030, 93, 38, 0
common	Paul et al. 2015	Erythroid progenitors (4)	1	1	3030, 33, 38, 0
common	Paul et al. 2015	Erythroid progenitors (5)	1	1	3030, 121, 38, 0
common	Paul et al. 2015	Erythroid progenitors (6)	0.052158167	0.22532328	3030, 68, 38, 2	Golm1, Mmp14
common	Paul et al. 2015	Erythroid progenitors (7)	0.218313503	0.639405942	3030, 129, 38, 2	Arap3, Mgat5
common	Paul et al. 2015	Erythroid progenitors (8)	0.034422637	0.172913711	3030, 198, 38, 5	Itga6, Rnf180, Ckap2l, Arhgef40, Psat1
common	Paul et al. 2015	Neutrophil (9)	0.224976165	0.639405942	3030, 131, 38, 2	Ung, Rapgef5
common	Paul et al. 2015	Monocyte (10)	1	1	3030, 44, 38, 0
common	Paul et al. 2015	DC (11)	0.007138912	0.055071607	3030, 285, 38, 8	Mpeg1, Gatm, Pmepa1, Gm2a, Ctss, Nek6, Tpd52, Ifngr2
common	Paul et al. 2015	Basophil (12)	1	1	3030, 55, 38, 0
common	Paul et al. 2015	Basophil (13)	1	1	3030, 230, 38, 0
common	Paul et al. 2015	Monocyte (14)	0.141825613	0.494102135	3030, 53, 38, 1	Tlr2
common	Paul et al. 2015	Monocyte (15)	0.084918034	0.321794656	3030, 39, 38, 1	Gusb
common	Paul et al. 2015	Neutrophil (16)	0.031954956	0.168348063	3030, 56, 38, 2	Tmem119, Ggta1
common	Paul et al. 2015	Neutrophil (17)	0.221639234	0.639405942	3030, 130, 38, 2	Fmnl3, Snx18
common	Paul et al. 2015	Eosinophil (18)	0.262992053	0.69017262	3030, 636, 38, 9	Zfp608, Vegfa, Lat2, Elmo1, Gfpt1, Lpcat2, Scd2, Itgav, Gnptab
common	Paul et al. 2015	Lymphoid (19)	0.746018553	1	3030, 302, 38, 2	Mgat4a, Rasal3
common	Seidman et al. 2020	Healthy Kupffer cells (1)	0.879801908	1	2072, 583, 38, 7	2510009e07rik, Rnf180, Gmnn, Pxdc1, Il1rl2, Tmem132a, Rapgef5
common	Seidman et al. 2020	Ly6c hi and lo recruited macrophages (2)	0.410838229	0.954204918	2072, 864, 38, 16	Fam134b, Rai14, Specc1, Vegfa, Itga6, Cx3cr1, Hivep3, Runx3, Lat2, Arhgap24, Rap2a, Tmem119, Lhfpl2, Xylt1, Rasal3, Arhgef40
common	Seidman et al. 2020	Ly6c hi recruited macrophages (3)	1	1	2072, 320, 38, 0
common	Seidman et al. 2020	NASH Kupffer cells (4)	3.40E-05	0.000611895	2072, 305, 38, 15	Birc5, Trem2, Mmp14, Ccr5, Melk, Ung, Pald1, Cxcl14, Nek6, Pmepa1, Gatm, Olfml3, Arhgap22, Myo1e, Ckap2l
common	Thion et al. 2018	Progenitor 1 (1)	0.993936157	1	9359, 1033, 78, 2	Eri1, Pgs1
common	Thion et al. 2018	Progenitor 2 (2)	0.998346211	1	9359, 1583, 78, 4	Gmnn, Med14, Slc7a6, Zfp608
common	Thion et al. 2018	Progenitor 3 (3)	0.631926195	1	9359, 1399, 78, 10	Birc5, Camk2d, Ckap2l, Gnptab, Hnrnpll, Melk, Plagl2, Psat1, Tpd52, Ung
common	Thion et al. 2018	Embryonic 1 (4)	0.936339625	1	9359, 1017, 78, 4	Hgf, Ldlrap1, Smad7, Vegfa
common	Thion et al. 2018	Embryonic 2 (5)	0.987330383	1	9359, 1611, 78, 6	Cpd, Gusb, Nceh1, Pwwp2b, Pxdc1, Scd2
common	Thion et al. 2018	Adult 1 (6)	3.57E-16	2.57E-14	9359, 1826, 78, 47	2510009e07rik, Arap3, Arhgap22, Arhgap24, Bach2, Ccr5, Ctss, Cttnbp2nl, Cxcl16, Dock4, Elmo1, Extl3, Fmnl3, Gde1, Gfpt1, Gm2a, Golm1, Ifngr2, Irak2, Itgav, Itpr2, Lhfpl2, Lpcat2, Mef2a, Mgat4a, Mmp14, Mpeg1, Myo1e, Ntpcr, Olfml3, Pag1, Pald1, Pmepa1, Pold4, Ppcdc, Rap2a, Rapgef5, Rasal3, Rcbtb2, Specc1, Tlr1, Tlr13, Tlr2, Tmem119, Xylt1, Zfp667, Zfp691
common	Thion et al. 2018	Adult 2 (7)	0.764073469	1	9359, 890, 78, 5	Hs3st3b1, Lat2, Snx18, Spsb1, Stk38l
KEP-TAM	Culemann et al. 2019	CCR2+IL1B+ infiltrating macrophages (1)	6.04E-05	0.000932582	2225, 390, 82, 28	Cd52, Ms4a6c, Pkm, Clec4d, Prdx5, Osm, Trem1, Smox, Ms4a6d, Hif1a, Emilin2, Ncf4, Msr1, Adora2b, Mxd1, Slc16a3, Ms4a6b, Csf2rb, Ccr1, Nr4a2, Ldha, Tpst2, Fosl2, Il1rn, Atp5c1, Agpat4, Aldoa, Bak1
KEP-TAM	Culemann et al. 2019	CX3CR1+ lining macrophages (2)	0.956218104	1	2225, 313, 82, 6	Anxa3, Ncf1, Ms4a7, Fn1, Prune2, Dok3
KEP-TAM	Culemann et al. 2019	RETNLA+ interstitial macrophages (3)	0.992467681	1	2225, 267, 82, 3	Prune2, Gpr183, Ssh2
KEP-TAM	Culemann et al. 2019	MHCII+ interstitial macrophages (4)	0.509921517	1	2225, 73, 82, 2	Cd93, Ms4a7
KEP-TAM	Culemann et al. 2019	CCR2+ARG1+ infiltrating macrophages (5)	0.001313383	0.012895032	2225, 311, 82, 21	Bdh2, Spp1, Mif, Arg1, Clec4d, Fn1, Il1rn, Fabp5, Bhlhe40, Pgam1, Ldha, B4galt1, Pkm, Agpat4, Agpat5, Nus1, Hif1a, Aldoa, Map4k4, Gpr137b, Ms4a7
KEP-TAM	Culemann et al. 2019	MHCII high dendritic cells (6)	0.209231511	0.636535301	2225, 179, 82, 8	Gpr171, Cd52, Bhlhe40, Tes, Fabp5, Csf2rb, Nr4a2, Lactb
KEP-TAM	Culemann et al. 2019	STMN1+ proliferating cells (7)	0.997399764	1	2225, 692, 82, 14	Cdk1, Spc25, Bdh2, Mif, Nubp1, Agpat5, Fabp5, Map4k4, Rpl10a, Plp2, Bub3, Snrpc, Ctnnb1, Ldha
KEP-TAM	Gautier et al. 2012	Spleen (1)	0.882360275	1	337, 96, 16, 2	Col14a1, Ms4a7
KEP-TAM	Gautier et al. 2012	Lung (2)	0.287801114	0.731353419	337, 96, 16, 5	Plp2, Trem1, Ch25h, Il1rn, Spp1
KEP-TAM	Gautier et al. 2012	Peritoneal (3)	0.049043503	0.218411158	337, 95, 16, 7	Fn1, Arg1, Emilin2, Cd93, Fam20c, Clec4d, Msr1
KEP-TAM	Gautier et al. 2012	Microglia (4)	0.43270483	0.981697518	337, 50, 16, 2	Ccl12, Ak1
KEP-TAM	Lavin et al. 2014	Microglia (1)	0.436310008	0.981697518	3004, 577, 63, 12	1700017b05rik, Ncf1, Tpst2, Anxa3, Gpr183, Arl4c, Fam167b, Slc16a3, Cd276, Dagla, Pcdhgc3, Ccl12
KEP-TAM	Lavin et al. 2014	Kupffer cells & Spleen MΦ (2)	0.986969998	1	3004, 287, 63, 1	Rcan1
KEP-TAM	Lavin et al. 2014	Kupffer cells & Spleen & Lung MΦ (3)	0.999562432	1	3004, 446, 63, 1	Smox
KEP-TAM	Lavin et al. 2014	Lung MΦ (4)	0.112959685	0.406654867	3004, 234, 63, 7	Csf2rb, Spns1, Trp53inp2, Mvd, Lactb, Spp1, Ch25h
KEP-TAM	Lavin et al. 2014	Lung & Peritoneal MΦ (5)	0.01042764	0.075079005	3004, 177, 63, 8	Fn1, Emilin2, Dok3, Nfil3, Fabp5, Agpat4, Bhlhe40, Rassf3
KEP-TAM	Lavin et al. 2014	Peritoneal MΦ (6)	0.297937801	0.739707645	3004, 259, 63, 6	Itgam, Arg1, Fam20c, Clec4d, Htra3, Nt5e
KEP-TAM	Lavin et al. 2014	Ileal & Colonic MΦ (7)	0.844809035	1	3004, 276, 63, 3	Ms4a7, Mif, Ms4a6b
KEP-TAM	Lavin et al. 2014	Monocytes (8)	0.017591085	0.115141646	3004, 226, 63, 9	Prdx5, Prelid1, Psmd8, Ms4a6c, Plp2, Bub3, Cdt1, Cdk1, Adora2b
KEP-TAM	Lavin et al. 2014	Shared (9)	0.00185565	0.016700848	3004, 193, 63, 10	Rpl10a, Cd93, Ms4a6d, Ccr1, Ldha, Ncf4, Atp5c1, Cmpk1, Csf2rb2, Ldlr
KEP-TAM	Lavin et al. 2014	Shared (10)	0.243248367	0.67138541	3004, 201, 63, 5	Cd52, Il1rn, Hmga1, Arrdc4, Cript
KEP-TAM	Lavin et al. 2014	Shared (11)	0.758408503	1	3004, 128, 63, 1	Bak1
KEP-TAM	Matcovitch-Natan et al. 2016	Yolk sac (1)	0.021534124	0.129204744	2869, 348, 59, 12	Ms4a6c, Spp1, Ms4a6b, Msr1, Fabp5, Ms4a7, Prdx5, C1qtnf6, Ms4a6d, Ube2m, Bend4, Ccl12
KEP-TAM	Matcovitch-Natan et al. 2016	Early microglia E1 (2)	0.607603309	1	2869, 753, 59, 14	Ldha, Mif, Pgam1, Prelid1, Emilin2, Oip5, Snrpc, Bub3, Cript, Sra1, Cmpk1, Faim, Stard4, Rpl10a
KEP-TAM	Matcovitch-Natan et al. 2016	Early microglia E2 (3)	0.463696667	1	2869, 455, 59, 9	Cdk1, Hmga1, Cdt1, Pkm, Pdk3, Spc25, Heatr1, Atp5c1, Agpat5
KEP-TAM	Matcovitch-Natan et al. 2016	Pre-microglia P1 (4)	0.083204128	0.320930209	2869, 223, 59, 7	Cd52, Slc16a3, Ctnnb1, Ccr1, Cyp51, Spns1, Bak1
KEP-TAM	Matcovitch-Natan et al. 2016	Pre-microglia P2 (5)	0.993951246	1	2869, 330, 59, 1	Gpr137b
KEP-TAM	Matcovitch-Natan et al. 2016	Mature microglia A1 (6)	0.245552997	0.67138541	2869, 379, 59, 9	Arl4c, 1700017b05rik, Itgam, Vash1, Smox, Ssh2, Cd276, Csf2rb2, Osm
KEP-TAM	Matcovitch-Natan et al. 2016	Mature microglia A2 (7)	0.533437039	1	2869, 381, 59, 7	Fam167b, Gpr183, Dagla, Lonrf3, Ak1, Spi1, Ppp1r3b
KEP-TAM	Misharin et al. 2017	AM differentiation (1)	0.37147916	0.881752731	12927, 3563, 180, 51	Spc25, Mvd, Ctnnb1, Chp1, Ncf1, Lonrf3, Cdk1, Vash1, Gpr137b, B4galt7, Slc39a14, Lrp12, Fbxo32, Vdr, Nus1, Mrps23, Synj2, Mxi1, Pde8a, Ptp4a1, Fam129b, Fabp5, Ptgfrn, B4galt1, Spp1, Agpat9, Sumf1, Bhlhe40, Aldoa, Spns1, Plp2, Lactb, Fam96a, Nt5e, Bc030867, Dagla, Eepd1, Trp53inp2, Prune2, Dmxl2, Sephs2, Ch25h, Tbc1d30, Rnf157, Ldha, Csf2rb, Csf2rb2, Oip5, Au022252, Hmgcs1, Gpr137b-ps
KEP-TAM	Misharin et al. 2017	Infiltrating monocytes (2)	0.003021485	0.026105632	12927, 2794, 180, 54	Cd52, Mxd1, Jag2, Sra1, Adgrl1, Adora2b, Rab21, Prkar1a, Hif1a, Prelid1, Nufip1, C1qtnf6, Nubp1, Alcam, Emilin2, Snrpc, Ms4a6b, Prdx5, Slc16a3, Entpd7, Atp5c1, Ccr1, Nr4a2, Phf19, Smox, Cd93, Tal1, Tnfrsf9, Fosl2, Tpst2, Tes, Itgam, Ago2, Rpl10a, Ssh2, Inpp4b, Trem1, Cxcr4, Hmga1, Ppp1r3b, Dync2h1, Arl4c, Heatr1, Gpr183, Nfil3, Bak1, Osm, Zfp516, Nrg1, Crem, Ncf4, Ms4a6c, Bend4, Thap6
KEP-TAM	Misharin et al. 2017	Monocyte-derived (3)	0.017330195	0.115141646	12927, 1758, 180, 34	Ube2m, Pgam1, Slc6a8, Arg1, 2010111i01rik, Col14a1, Rcan1, Ms4a7, Ms4a6d, Msr1, Fam20c, Fn1, Atp2b4, Lamc1, Ak1, Htra3, Cux1, Clec5a, Clec4d, Psmd8, Agpat5, Pkm, 1700017b05rik, Mif, St18, Cipc, Ccl12, Cd276, Gramd1b, Nlrc3, Tmem65, 4930533b01rik, Gm16062, Apold1
KEP-TAM	Misharin et al. 2017	Early fibrosis (4)	0.931226219	1	12927, 2133, 180, 22	Cyp51, Sqle, Slc38a1, Agpat4, Cript, Stard4, Uhrf2, Rassf3, Il1rn, Cmpk1, Anxa3, Msn, Msmo1, Ifi30, Ldlr, Pdk3, Vps13c, Gpr171, Idi1, L7rn6, Bub3, Slc4a11
KEP-TAM	Misharin et al. 2017	Late fibrosis (5)	0.999790541	1	12927, 2679, 180, 19	Spi1, Gpalpp1, Map4k4, Ccdc93, Angpt2, Faim, Sfxn5, Lin54, Dok3, Tex2, Arrdc4, Fbxo28, Raet1e, Mpp7, Rrp1b, Usp31, Rnf217, Gm14005, Gm16907
KEP-TAM	Mould et al. 2019	Resident AM #1 (1)	1	1	143, 29, 8, 0
KEP-TAM	Mould et al. 2019	Resident AM #2 (2)	0.173748937	0.566323242	143, 27, 8, 2	Cdk1, Spc25
KEP-TAM	Mould et al. 2019	Recruited AM Day 3 #1 (3)	0.188910488	0.591371963	143, 28, 8, 2	Arg1, Ms4a6c
KEP-TAM	Mould et al. 2019	Recruited AM Day 3 #2 (4)	0.509270642	1	143, 29, 8, 1	Il1rn
KEP-TAM	Mould et al. 2019	Recruited AM Day 6 (5)	0.060176823	0.254866543	143, 30, 8, 3	Alcam, Fn1, Cd93
KEP-TAM	Mouton et al. 2018	Day 1 post-MI (1)	1.36E-10	7.33E-09	3448, 517, 74, 33	Adora2b, Arg1, Arrdc4, Bhlhe40, Ccr1, Clec4d, Clec5a, Csf2rb, Csf2rb2, Emilin2, Fam20c, Fn1, Gm12070, Hif1a, Itgam, Ldha, Ldlr, Mif, Msn, Msr1, Mxd1, Ncf1, Ncf4, Nt5e, Pkm, Prdx5, Prelid1, Slc16a3, Smox, Sqle, Tes, Trem1, Vdr
KEP-TAM	Mouton et al. 2018	Day 3 post-MI (2)	0.999994548	1	3448, 1153, 74, 8	C1qtnf6, Ccl12, Ch25h, Col14a1, Htra3, Jag2, Tal1, Tbc1d30
KEP-TAM	Mouton et al. 2018	Day 7 post-MI (3)	0.863354812	1	3448, 1778, 74, 33	Atp5c1, Bak1, Cd93, Fabp5, Spp1, Ifi30, Ube2m, Cmpk1, Sumf1, Slc6a8, Ms4a7, Pgam1, Nus1, Cd276, Phf19, Rpl10a, Bub3, Spc25, Cux1, Rassf3, Snrpc, Agpat5, Tex2, Uhrf2, Fbxo32, Lactb, Lrp12, Mrps23, Ms4a6d, Entpd7, St18, Inpp4b, Tmem65
KEP-TAM	Paul et al. 2015	Erythroid progenitors (1)	0.723696999	1	3030, 286, 51, 3	Tal1, Cdk1, Cdt1
KEP-TAM	Paul et al. 2015	Erythroid progenitors (2)	0.695446122	1	3030, 141, 51, 1	Sra1
KEP-TAM	Paul et al. 2015	Erythroid progenitors (3)	1	1	3030, 93, 51, 0
KEP-TAM	Paul et al. 2015	Erythroid progenitors (4)	1	1	3030, 33, 51, 0
KEP-TAM	Paul et al. 2015	Erythroid progenitors (5)	1	1	3030, 121, 51, 0
KEP-TAM	Paul et al. 2015	Erythroid progenitors (6)	1	1	3030, 68, 51, 0
KEP-TAM	Paul et al. 2015	Erythroid progenitors (7)	0.647097466	1	3030, 129, 51, 1	Clec4d
KEP-TAM	Paul et al. 2015	Erythroid progenitors (8)	0.658220376	1	3030, 198, 51, 2	Ldha, Bub3
KEP-TAM	Paul et al. 2015	Neutrophil (9)	0.176662906	0.566323242	3030, 131, 51, 3	Ctnnb1, Cd93, Atp2b4
KEP-TAM	Paul et al. 2015	Monocyte (10)	0.000732048	0.007529639	3030, 44, 51, 4	Atp5c1, Vdr, Fabp5, Gpr171
KEP-TAM	Paul et al. 2015	DC (11)	0.045267674	0.208038671	3030, 285, 51, 8	Cd52, Alcam, Msn, Synj2, Map4k4, Ms4a6c, Zfp516, Gpr183
KEP-TAM	Paul et al. 2015	Basophil (12)	0.01291003	0.08995376	3030, 55, 51, 3	Cux1, Cxcr4, Csf2rb
KEP-TAM	Paul et al. 2015	Basophil (13)	0.756323897	1	3030, 230, 51, 2	Dok3, C1qtnf6
KEP-TAM	Paul et al. 2015	Monocyte (14)	0.223856969	0.639405942	3030, 53, 51, 1	Phf19
KEP-TAM	Paul et al. 2015	Monocyte (15)	0.02682698	0.152490204	3030, 39, 51, 2	Ncf4, Rrp1b
KEP-TAM	Paul et al. 2015	Neutrophil (16)	0.066758771	0.272073481	3030, 56, 51, 2	Eepd1, Clec5a
KEP-TAM	Paul et al. 2015	Neutrophil (17)	0.020484859	0.126420842	3030, 130, 51, 5	Itgam, Fam20c, Ncf1, Prdx5, Trem1
KEP-TAM	Paul et al. 2015	Eosinophil (18)	0.380029915	0.892244148	3030, 636, 51, 11	1700017b05rik, Slc38a1, Rassf3, Emilin2, Heatr1, Vps13c, Csf2rb2, Oip5, Agpat5, Anxa3, Agpat4
KEP-TAM	Paul et al. 2015	Lymphoid (19)	0.763569942	1	3030, 302, 51, 3	Nfil3, Ms4a6b, Gramd1b
KEP-TAM	Seidman et al. 2020	Healthy Kupffer cells (1)	0.999231165	1	2072, 583, 53, 5	Bend4, Pde8a, Rcan1, Art2b, Prune2
KEP-TAM	Seidman et al. 2020	Ly6c hi and lo recruited macrophages (2)	8.53E-05	0.001170187	2072, 864, 53, 35	Osm, Clec5a, Nlrc3, Itgam, Rnf217, Atp2b4, Spp1, Map4k4, Eno2, Adora2b, Vdr, Alcam, Cxcr4, Ccr1, Fn1, Lamc1, Cd93, Clec4d, Ptgfrn, Tnfrsf9, Nr4a2, Nfil3, Plp2, Trem1, Agpat4, Ms4a6b, C1qtnf6, Htra3, Slc16a3, Fam129b, Gpr171, Vash1, Col14a1, Gpr183, Tes
KEP-TAM	Seidman et al. 2020	Ly6c hi recruited macrophages (3)	0.992750563	1	2072, 320, 53, 2	Arg1, Emilin2
KEP-TAM	Seidman et al. 2020	NASH Kupffer cells (4)	0.078434244	0.313736975	2072, 305, 53, 11	Il1rn, Synj2, Slc6a8, Cdk1, Ch25h, Fabp5, Ccl12, Ms4a7, Fam20c, Cd276, Lrp12
KEP-TAM	Thion et al. 2018	Progenitor 1 (1)	0.961979584	1	9359, 1033, 120, 7	Chp1, Fosl2, Rrp1b, Spi1, Sumf1, Tnfrsf9, Vash1
KEP-TAM	Thion et al. 2018	Progenitor 2 (2)	0.823199884	1	9359, 1583, 120, 16	Cd52, Gpr171, Heatr1, Idi1, Ldha, Mpp7, Msmo1, Nrg1, Nubp1, Pgam1, Sephs2, Snrpc, Sra1, Tes, Trem1, Vps13c
KEP-TAM	Thion et al. 2018	Progenitor 3 (3)	0.000112049	0.001344593	9359, 1399, 120, 33	Adora2b, Angpt2, Arrdc4, Atp5c1, Bak1, Cdk1, Cdt1, Dync2h1, Emilin2, Eno1b, Entpd7, Fabp5, Fn1, Hmgcs1, Lamc1, Lin54, Mif, Ms4a6c, Mvd, Nfil3, Nus1, Oip5, Pdk3, Pkm, Plp2, Prelid1, Psmd8, Rpl10a, Sfxn5, Spc25, Sqle, Stard4, Ube2m
KEP-TAM	Thion et al. 2018	Embryonic 1 (4)	0.957093729	1	9359, 1017, 120, 7	Cyp51, Ldlr, Ms4a6b, Nufip1, Slc39a14, Uhrf2, Vdr
KEP-TAM	Thion et al. 2018	Embryonic 2 (5)	0.080736574	0.317074545	9359, 1611, 120, 26	Arg1, Bhlhe40, Ccl12, Cd93, Clec4d, Cmpk1, Ctnnb1, Cux1, Cxcr4, Eno2, Fam20c, Gpr137b-ps, Gramd1b, Hif1a, Il1rn, Lactb, Lrp12, Ms4a6d, Ms4a7, Msn, Msr1, Prune2, Slc38a1, Spns1, Spp1, Trp53inp2
KEP-TAM	Thion et al. 2018	Adult 1 (6)	0.3080885	0.756217227	9359, 1826, 120, 25	Ak1, Anxa3, Arl4c, Ccdc93, Cd276, Clec5a, Csf2rb2, Eepd1, Fam167b, Fbxo32, Gpr137b, Gpr183, Inpp4b, Jag2, Lonrf3, Ncf1, Osm, Prkar1a, Slc6a8, Smox, Ssh2, Synj2, Tal1, Tmem65, Tpst2
KEP-TAM	Thion et al. 2018	Adult 2 (7)	0.946645872	1	9359, 890, 120, 6	1700017b05rik, Crem, Dok3, Htra3, Mxd1, Ncf4
Neut-TAM	Culemann et al. 2019	CCR2+IL1B+ infiltrating macrophages (1)	0.297929582	0.739707645	2225, 390, 26, 5	Il1b, Klra2, Lrrfip1, Smim3, Ptprc
Neut-TAM	Culemann et al. 2019	CX3CR1+ lining macrophages (2)	0.061724845	0.256395511	2225, 313, 26, 6	Hexb, Lair1, Sgk1, Pkib, Tgfbr1, Cebpa
Neut-TAM	Culemann et al. 2019	RETNLA+ interstitial macrophages (3)	0.837906975	1	2225, 267, 26, 1	Itpripl2
Neut-TAM	Culemann et al. 2019	MHCII+ interstitial macrophages (4)	0.209051531	0.636535301	2225, 73, 26, 1	Slamf9
Neut-TAM	Culemann et al. 2019	CCR2+ARG1+ infiltrating macrophages (5)	0.726217823	1	2225, 311, 26, 2	Apobec1, Sgk1
Neut-TAM	Culemann et al. 2019	MHCII high dendritic cells (6)	0.000108715	0.001344593	2225, 179, 26, 8	Klrb1b, Itgax, Il1r2, Cd72, Ptprc, Slamf9, Il1b, Pkib
Neut-TAM	Culemann et al. 2019	STMN1+ proliferating cells (7)	0.980756779	1	2225, 692, 26, 3	Cdc20, Mcm5, Magohb
Neut-TAM	Gautier et al. 2012	Spleen (1)	1	1	337, 96, 14, 0
Neut-TAM	Gautier et al. 2012	Lung (2)	0.178286947	0.566323242	337, 96, 14, 5	Prkch, Kynu, Cd69, Itgax, Mcam
Neut-TAM	Gautier et al. 2012	Peritoneal (3)	0.94083781	1	337, 95, 14, 1	Stard13
Neut-TAM	Gautier et al. 2012	Microglia (4)	1.99E-05	0.000429277	337, 50, 14, 8	Serpine2, Lrrc3, Rtn1, Hexb, Spata13, Il7r, Ldhb, Tspan7
Neut-TAM	Lavin et al. 2014	Microglia (1)	8.50E-08	2.62E-06	3004, 577, 80, 35	Hexb, Tgfbr1, Slc29a3, Usp2, Cd180, Lair1, Serpine2, Hps4, Lrrc3, Tlr9, Cebpa, Dcakd, Arhgap27, Havcr2, Capn3, Dtx4, Ldhb, Abhd15, Ppfia4, Slc12a9, Rtn1, Ube2j1, Tmem135, Nrip1, Frmd4a, Gtf2h2, Dock10, Spata13, Fbrsl1, Kif21b, Atp6v0a2, Npnt, Syt11, Nav3, Tspan7
Neut-TAM	Lavin et al. 2014	Kupffer cells & Spleen MΦ (2)	0.791250331	1	3004, 287, 80, 5	Apobec1, Flt4, Kdr, Exoc6, Ganc
Neut-TAM	Lavin et al. 2014	Kupffer cells & Spleen & Lung MΦ (3)	1	1	3004, 446, 80, 0
Neut-TAM	Lavin et al. 2014	Lung MΦ (4)	0.043493831	0.208038671	3004, 234, 80, 10	Abcg1, Hvcn1, Psen2, Sgk1, Sh2d1b1, Amz1, Cd22, Kcna3, Tbc1d9, Slc25a25
Neut-TAM	Lavin et al. 2014	Lung & Peritoneal MΦ (5)	0.9553305	1	3004, 177, 80, 1	Cybb
Neut-TAM	Lavin et al. 2014	Peritoneal MΦ (6)	0.542779071	1	3004, 259, 80, 6	Plxdc2, Apbb1ip, Elovl5, Enpp4, Ptger4, Etnk1
Neut-TAM	Lavin et al. 2014	Ileal & Colonic MΦ (7)	0.005209569	0.041676554	3004, 276, 80, 14	Tlr12, Zmynd15, Cd72, Klrb1b, Ccdc102a, Klra2, Stap1, Fcgr4, Tbc1d8, Il1b, Slamf9, Bcl2a1a, Gpr162, Mmp2
Neut-TAM	Lavin et al. 2014	Monocytes (8)	0.73150656	1	3004, 226, 80, 4	Mcm5, E2f2, Mapkapk3, Cdc20
Neut-TAM	Lavin et al. 2014	Shared (9)	0.897695065	1	3004, 193, 80, 2	Itpripl2, Tmem50b
Neut-TAM	Lavin et al. 2014	Shared (10)	0.912704083	1	3004, 201, 80, 2	Itgax, Abr
Neut-TAM	Lavin et al. 2014	Shared (11)	0.86357481	1	3004, 128, 80, 1	H2-t22
Neut-TAM	Matcovitch-Natan et al. 2016	Yolk sac (1)	0.994999351	1	2869, 348, 72, 2	Cybb, Fcgr4
Neut-TAM	Matcovitch-Natan et al. 2016	Early microglia E1 (2)	0.999995177	1	2869, 753, 72, 4	Eed, Ptprc, Lrrfip1, Exoc6
Neut-TAM	Matcovitch-Natan et al. 2016	Early microglia E2 (3)	0.999626751	1	2869, 455, 72, 2	Igf2bp3, Mcm5
Neut-TAM	Matcovitch-Natan et al. 2016	Pre-microglia P1 (4)	0.980223762	1	2869, 223, 72, 1	Dcakd
Neut-TAM	Matcovitch-Natan et al. 2016	Pre-microglia P2 (5)	0.031785219	0.168348063	2869, 330, 72, 13	Npnt, Abcg1, Iqgap3, Serpine2, Ppfia4, Slc12a9, Speg, Irf2bpl, Zfp810, Itgax, Tbc1d16, Cd72, Smo
Neut-TAM	Matcovitch-Natan et al. 2016	Mature microglia A1 (6)	1.20E-09	4.70E-08	2869, 379, 72, 29	Hexb, Tspan7, Ldhb, Havcr2, Usp2, Tgfbr1, Fbrsl1, Kif21b, Icosl, Hps4, Ptk2b, Slc29a3, Plcb2, Sowahc, Arhgap27, Abhd15, Dtx4, Gpc2, Slamf9, Lrch1, Col15a1, Rtn1, Atp6v0a2, Amz1, Nrip1, Apbb2, Tbc1d9, Cd22, Ube2j1
Neut-TAM	Matcovitch-Natan et al. 2016	Mature microglia A2 (7)	8.67E-05	0.001170187	2869, 381, 72, 21	Lrrc3, Sgk1, Plxdc2, Hvcn1, Lair1, Capn3, Cebpa, Frmd4a, H2-ob, Spata13, Asph, Tlr12, B3galt5, Tnfsf13b, Syt11, Smim3, Ganc, Enpp4, Dock10, Tmem50b, Dnajc28
Neut-TAM	Misharin et al. 2017	AM differentiation (1)	0.422129827	0.970000453	12927, 3563, 190, 53	Cdc20, Tgfbr1, Tle1, Psen2, Abr, Acsl1, Pkib, Sgk1, Havcr2, Myo19, Gtf2h2, Abcg1, Pik3ap1, Speg, Pask, Slamf9, Frmd4a, Plxdc2, Kynu, Iqgap3, Stra6l, Col15a1, Car9, Cd22, Itgax, F9, Tbc1d9, Usp2, Mcam, Vipr1, Fam214a, Cebpa, Lgi4, Tmem135, Dtx4, Plcb2, Cchcr1, Fzd7, Kcna3, Nrip1, Mrgpre, Amz1, Creg2, Lrrc3, Creb5, Zfp472, Fcgr4, Hvcn1, Zfp810, Itpripl2, Pvt1, Bcl2a1a, Sh2d1b1
Neut-TAM	Misharin et al. 2017	Infiltrating monocytes (2)	0.049546976	0.218411158	12927, 2794, 190, 50	Grasp, Icosl, Smo, Tbc1d8, Med29, E2f2, Rnf145, Slc29a3, Rtn1, Cd180, Spata13, 5430427o19rik, Il1r2, Ptprc, Ppfia4, Dusp12, Itga8, Il2ra, Il1b, Ocstamp, Ube2j1, Stap1, Itpr1, Cd69, Klra2, Magohb, Etnk1, Zdhhc13, Eed, Elovl5, Cdc14a, Irf2bpl, 5031414d18rik, Sh3bp4, Slc12a9, Atp6v0a2, Smim3, Spon1, Rap1gap2, Apobec1, Kif21b, Tlr9, Tvp23a, Exoc6, Socs6, Tspan7, Adgrg5, Ccdc102a, Ipcef1, I830077j02rik
Neut-TAM	Misharin et al. 2017	Monocyte-derived (3)	0.005070994	0.041676554	12927, 1758, 190, 38	Il7r, Stard13, Flt4, Dcakd, Tgfb3, Hexb, Mbnl2, Rttn, Map4k3, Serpine2, Plxna2, Tnfsf8, Cd72, Apbb2, Usp30, Igf2bp3, Gdf3, Ldhb, Fgf13, Tnfsf13b, Galnt7, Mmp2, Pik3cb, Htra4, Ptger4, Tbc1d16, Accs, Zmynd15, Npnt, H2-ob, Ptchd1, Nrep, Fam46c, Lair1, Syt11, Csnk1g3, Fat3, Klrb1b
Neut-TAM	Misharin et al. 2017	Early fibrosis (4)	0.877065562	1	12927, 2133, 190, 25	Mcm5, Cybb, Prkch, Degs2, Tmem50b, Enpp4, Agap2, Apbb1ip, Slc25a25, Acss1, Asph, Nipal3, Mapkapk3, Daam1, Rmi1, Prdm1, Hps4, Grap2, Stbd1, H2-t22, Ai504432, Pla2g4a, Scimp, Ptk2b, Ganc
Neut-TAM	Misharin et al. 2017	Late fibrosis (5)	0.997556106	1	12927, 2679, 190, 24	Abhd15, Eif2ak4, Vps54, Sla, Mief1, Lnpep, Slc18a2, Lrrfip1, Dyrk2, Toe1, Arhgap27, Dock10, Dnajc28, Rapgef1, Tram2, Fbrsl1, B3gntl1, Dach1, Zfp809, Kdr, Lrch1, Mllt4, Gcnt7, Tmem181b-ps
Neut-TAM	Mould et al. 2019	Resident AM #1 (1)	1	1	143, 29, 2, 0
Neut-TAM	Mould et al. 2019	Resident AM #2 (2)	1	1	143, 27, 2, 0
Neut-TAM	Mould et al. 2019	Recruited AM Day 3 #1 (3)	1	1	143, 28, 2, 0
Neut-TAM	Mould et al. 2019	Recruited AM Day 3 #2 (4)	0	0	143, 29, 2, 2	Il1b, Il1r2
Neut-TAM	Mould et al. 2019	Recruited AM Day 6 (5)	1	1	143, 30, 2, 0
Neut-TAM	Mouton et al. 2018	Day 1 post-MI (1)	0.330763416	0.802751662	3448, 517, 50, 8	Apbb1ip, Bcl2a1a, Dock10, Dtx4, Il1b, Il1r2, Pik3cb, Rapgef1
Neut-TAM	Mouton et al. 2018	Day 3 post-MI (2)	0.042724286	0.208038671	3448, 1153, 50, 22	Amz1, Col15a1, Creb5, Crym, Fam214a, Lgi4, Lrrc3, Mmp2, Nrep, Peg3, Plxdc2, Rbp1, Rbp7, Rtn1, Slamf9, Smo, Spats2l, Stard13, Tlr9, Tnfsf13b, Tspan7, Zmynd15
Neut-TAM	Mouton et al. 2018	Day 7 post-MI (3)	0.934118729	1	3448, 1778, 50, 20	Mcm5, Iqgap3, Psen2, Hexb, Cd72, Fat3, Creg2, Pask, Lair1, Cdc20, Tgfbr1, Asph, Abcg1, Fcgr4, Galnt7, Syt11, Atp6v0a2, Ppfia4, Sh2d1b1, Speg
Neut-TAM	Paul et al. 2015	Erythroid progenitors (1)	0.800967415	1	3030, 286, 57, 3	Daam1, Mcm5, E2f2
Neut-TAM	Paul et al. 2015	Erythroid progenitors (2)	0.752796789	1	3030, 141, 57, 1	Acss1
Neut-TAM	Paul et al. 2015	Erythroid progenitors (3)	0.527637985	1	3030, 93, 57, 1	Psen2
Neut-TAM	Paul et al. 2015	Erythroid progenitors (4)	1	1	3030, 33, 57, 0
Neut-TAM	Paul et al. 2015	Erythroid progenitors (5)	1	1	3030, 121, 57, 0
Neut-TAM	Paul et al. 2015	Erythroid progenitors (6)	0.367789398	0.881752731	3030, 68, 57, 1	Gdf3
Neut-TAM	Paul et al. 2015	Erythroid progenitors (7)	0.222931888	0.639405942	3030, 129, 57, 3	Tbc1d16, Abcg1, Asph
Neut-TAM	Paul et al. 2015	Erythroid progenitors (8)	0.517441847	1	3030, 198, 57, 3	Rbp1, Nrip1, Car9
Neut-TAM	Paul et al. 2015	Neutrophil (9)	0.097689961	0.363810889	3030, 131, 57, 4	Frmd4a, Lrrfip1, Agap2, Mrgpre
Neut-TAM	Paul et al. 2015	Monocyte (10)	1	1	3030, 44, 57, 0
Neut-TAM	Paul et al. 2015	DC (11)	0.286062937	0.731353419	3030, 285, 57, 6	Pkib, Itpripl2, Tmem50b, Ppfia4, Sgk1, H2-ob
Neut-TAM	Paul et al. 2015	Basophil (12)	1	1	3030, 55, 57, 0
Neut-TAM	Paul et al. 2015	Basophil (13)	0.025862055	0.150978482	3030, 230, 57, 8	Dach1, Serpine2, Slc18a2, Abhd15, Hexb, Cebpa, Plcb2, Pik3ap1
Neut-TAM	Paul et al. 2015	Monocyte (14)	0.263045912	0.69017262	3030, 53, 57, 1	Slc12a9
Neut-TAM	Paul et al. 2015	Monocyte (15)	0.166014874	0.559618544	3030, 39, 57, 1	Ldhb
Neut-TAM	Paul et al. 2015	Neutrophil (16)	1	1	3030, 56, 57, 0
Neut-TAM	Paul et al. 2015	Neutrophil (17)	0.445679707	0.982314457	3030, 130, 57, 2	Cybb, Mapkapk3
Neut-TAM	Paul et al. 2015	Eosinophil (18)	0.124420593	0.44057128	3030, 636, 57, 15	Map4k3, Usp2, Capn3, Sla, Etnk1, Elovl5, I830077j02rik, Arhgap27, Ccdc102a, Lair1, Itpr1, Acsl1, Abr, Cdc14a, Dtx4
Neut-TAM	Paul et al. 2015	Lymphoid (19)	0.108256375	0.396328424	3030, 302, 57, 8	Ai504432, Kif21b, Prkch, Exoc6, Dock10, Itgax, Apbb1ip, Spata13
Neut-TAM	Seidman et al. 2020	Healthy Kupffer cells (1)	0.998632507	1	2072, 583, 71, 9	Angptl7, Scimp, Stard13, Il1b, Pla2g4a, Tgfb3, Fcgr4, Nrip1, Enpp4
Neut-TAM	Seidman et al. 2020	Ly6c hi and lo recruited macrophages (2)	0.008068379	0.06009551	2072, 864, 71, 39	Cd69, Ptchd1, Adgrg5, Grap2, Agap2, Spata13, Ldhb, Ipcef1, Gpr162, Il1r2, F9, Flt4, Il7r, Kcna3, Tnfsf8, Col15a1, H2-ob, Itpr1, Kdr, Sh2d1b1, Icosl, Tbc1d8, Syt11, Grasp, Tspan7, Mcam, Kynu, Hvcn1, Ocstamp, Klrb1b, Acss1, Smim3, Havcr2, Lgi4, Spon1, Stbd1, E2f2, Mapkapk3, Fcrl5
Neut-TAM	Seidman et al. 2020	Ly6c hi recruited macrophages (3)	1	1	2072, 320, 71, 0
Neut-TAM	Seidman et al. 2020	NASH Kupffer cells (4)	3.26E-05	0.000611895	2072, 305, 71, 23	Olfr111, Zmynd15, Iqgap3, Cd72, Fam46c, Apbb2, Creb5, Fzd7, Gdf3, Mcm5, Mmp2, Tgfbr1, Stap1, Itgax, Cdc20, Plxdc2, Stra6l, Slamf9, Dtx4, Tbc1d16, Mrgpre, Smo, Tlr12
Neut-TAM	Thion et al. 2018	Progenitor 1 (1)	0.98377701	1	9359, 1033, 145, 8	Agap2, Apbb1ip, Etnk1, Fcrl5, Rmi1, Slc25a25, Tm4sf5, Ube2j1
Neut-TAM	Thion et al. 2018	Progenitor 2 (2)	0.990863764	1	9359, 1583, 145, 14	Ai504432, Ccdc102a, Dusp19, Eed, Elovl5, Flt4, Itpr1, Kynu, Lnpep, Magohb, Mapkapk3, Pask, Ptprc, Smim3
Neut-TAM	Thion et al. 2018	Progenitor 3 (3)	0.999690658	1	9359, 1399, 145, 8	Car9, Cd69, Cdc20, Igf2bp3, Mcm5, Peg3, Plxna2, Rttn
Neut-TAM	Thion et al. 2018	Embryonic 1 (4)	0.991882014	1	9359, 1017, 145, 7	Abr, Irf2bpl, Mief1, Ptger4, Rap1gap2, Tvp23a, Usp2
Neut-TAM	Thion et al. 2018	Embryonic 2 (5)	0.955708629	1	9359, 1611, 145, 17	Acsl1, Acss1, Cchcr1, Crym, Fcgr4, Grap2, H2-t22, Iqgap3, Mcam, Nrep, Pkib, Rbp1, Rtn1, Spats2l, Syt11, Tbc1d16, Toe1
Neut-TAM	Thion et al. 2018	Adult 1 (6)	2.09E-16	2.26E-14	9359, 1826, 145, 71	Abcg1, Accs, Angptl7, Apbb2, Arhgap27, Asph, Atp6v0a2, B3galt5, Capn3, Cd22, Cd72, Cebpa, Creb5, Daam1, Dnajc28, Dock10, Dtx4, Dyrk2, Dyrk4, Enpp4, F9, Fam214a, Fbrsl1, Frmd4a, Fzd7, Ganc, Gpc2, Gpr162, Gtf2h2, H2-ob, Havcr2, Hexb, Hps4, Hvcn1, Icosl, Il7r, Ipcef1, Itgax, Lair1, Ldhb, Lrch1, Lrrc3, Map4k3, Mbnl2, Mmp2, Nav3, Pik3ap1, Plcb2, Plxdc2, Ppfia4, Ptchd1, Rapgef1, Rnf145, Serpine2, Sgk1,…
Neut-TAM	Thion et al. 2018	Adult 2 (7)	0.033244556	0.170972	9359, 890, 145, 20	Abhd15, Amz1, Cdc14a, Col15a1, Csnk1g3, Kif21b, Nrip1, Pik3cb, Prdm1, Ptk2b, Pvt1, Spata13, Stap1, Stbd1, Tbc1d8, Tlr12, Tnfsf13b, Vps54, Zfp472, Zfp809
